# Supplementary material for: Dysfunction in the arbuscular mycorrhizal symbiosis has consistent but small effects on the establishment of the fungal microbiota in Lotus japonicus
Source: New Phytol. 2019 Jul 2;224(1):409–20. doi: 10.1111/nph.15958 (PMC6773208; doi:10.1111/nph.15958)
Supplement: Supplementary file 1 — Fig. S1 Positions of mutation. Fig. S2 Mycorrhizal phenotype of the plant lines in low Pi sand/soil gnotobiotic system upon R. irregularis inoculation. Fig. S3 Shoot fresh biomass (a) and shoot element concentration quantified by ICP‐MS (b) of the different lines grown in the natural soil system (Expt 1). Fig. S4 Fungal community alpha diversity and structure in the different plant lines. Fig. S5 Fungal community alpha diversity and structure in the different plant lines after the exclusion of Glomeromycota OTUs. Fig. S6 Abundance of OTU00005 Funneliformis sp. (a) and D. torresensis OTU00003 (b) in the roots of arb+ and arb− L. japonicus. Fig. S7 Quantification of root colonization and fresh shoot weight co‐inoculated with R. irregularis and D. torresensis 107. Fig. S8 Presence of R. irregularis inhibits colonization by non‐Dactylonectria fungal isolates. Methods S1 Supplementary methods Table S1 Plant lines used in this study. Table S2 Soil characteristics. Table S3 Experimental design. Table S4 Primers used in this study. Table S5 DEG in roots of ram1‐2 mutant vs WT grown in NPK soil. Table S6 DEG in roots of str‐2 mutant vs WT grown in NPK soil. Table S7 DEG in inoculated vs non‐inoculated roots of WT with R. irregularis (Handa et al., 2015). Table S8 DEG in roots of WT grown in sand/soil mixture and fertilized with low Pi (5 μM) vs high Pi (7.5 mM) (Xue et al., 2018). Table S9 Differences of alpha diversity (ANOVA on Shannon's H index) and structure (PerMANOVA on Bray‐Curtis dissimilarities) of fungal communities in the different plant lines and compartments. Table S10 Differences of alpha diversity (ANOVA on Shannon's H index) and structure (PerMANOVA on Bray‐Curtis dissimilarities) of fungal communities in the different plant lines and compartments after exclusion of Glomeromycota OTUs. Table S11 Fungal OTUs enriched and depleted in the roots of arb− L. japonicus lines (see Fig. 4). [file NPH-224-409-s001.zip]

Archive with 2 entries (2 files):
- nph15958-sup-0001-Supinfo.pdf
- nph15958-sup-0002-TableS5-S8,S11.xlsx
