# Supplementary material for: Dysfunction in the arbuscular mycorrhizal symbiosis has consistent but small effects on the establishment of the fungal microbiota in Lotus japonicus
Source: New Phytol. 2019 Jul 2;224(1):409–20. doi: 10.1111/nph.15958 (PMC6773208; doi:10.1111/nph.15958)
Supplement: Supplementary file 1 — Fig. S1 Positions of mutation. Fig. S2 Mycorrhizal phenotype of the plant lines in low Pi sand/soil gnotobiotic system upon R. irregularis inoculation. Fig. S3 Shoot fresh biomass (a) and shoot element concentration quantified by ICP‐MS (b) of the different lines grown in the natural soil system (Expt 1). Fig. S4 Fungal community alpha diversity and structure in the different plant lines. Fig. S5 Fungal community alpha diversity and structure in the different plant lines after the exclusion of Glomeromycota OTUs. Fig. S6 Abundance of OTU00005 Funneliformis sp. (a) and D. torresensis OTU00003 (b) in the roots of arb+ and arb− L. japonicus. Fig. S7 Quantification of root colonization and fresh shoot weight co‐inoculated with R. irregularis and D. torresensis 107. Fig. S8 Presence of R. irregularis inhibits colonization by non‐Dactylonectria fungal isolates. Methods S1 Supplementary methods Table S1 Plant lines used in this study. Table S2 Soil characteristics. Table S3 Experimental design. Table S4 Primers used in this study. Table S5 DEG in roots of ram1‐2 mutant vs WT grown in NPK soil. Table S6 DEG in roots of str‐2 mutant vs WT grown in NPK soil. Table S7 DEG in inoculated vs non‐inoculated roots of WT with R. irregularis (Handa et al., 2015). Table S8 DEG in roots of WT grown in sand/soil mixture and fertilized with low Pi (5 μM) vs high Pi (7.5 mM) (Xue et al., 2018). Table S9 Differences of alpha diversity (ANOVA on Shannon's H index) and structure (PerMANOVA on Bray‐Curtis dissimilarities) of fungal communities in the different plant lines and compartments. Table S10 Differences of alpha diversity (ANOVA on Shannon's H index) and structure (PerMANOVA on Bray‐Curtis dissimilarities) of fungal communities in the different plant lines and compartments after exclusion of Glomeromycota OTUs. Table S11 Fungal OTUs enriched and depleted in the roots of arb− L. japonicus lines (see Fig. 4). [file NPH-224-409-s001.zip › nph15958-sup-0002-TableS5-S8,S11.xlsx]

## Sheet: Title page
Article title: Dysfunction in the arbuscular mycorrhizal symbiosis has consistent but small effects on the establishment of the fungal microbiota in Lotus japonicus
Authors: Li Xue, Juliana Almario, Izabela Fabiańska, Georgios Saridis and Marcel Bucher
Accepted: 15 May 2019

## Sheet: Table S5
Table S5. DEGs in roots of ram1-2 mutant vs. WT grown in NPK soil.
Group a	Transcript_ID	log2FC	FDR	Description
AMS	Lj5g3v2029500.1	12.9341	0.000110362	NA
AMS	Lj0g3v0311249.1	7.15328	5.50318e-05	NA
AMS	Lj0g3v0363819.1	6.49242	0.000354535	NA
AMS	Lj0g3v0205919.1	6.26277	0.000605365	NA
AMS	Lj0g3v0034349.1	5.94037	0.00315343	NA
AMS	Lj4g3v0793380.1	5.8662	0.00722098	NA
AMS	Lj0g3v0157599.1	5.73475	0.000125789	NA
AMS	Lj4g3v2363120.1	5.5474	0.000173004	NA
AMS	Lj3g3v0824780.1	5.49594	0.00044241	NA
AMS	Lj5g3v0962820.1	5.31724	5.52277e-05	NA
AMS	Lj0g3v0166459.1	5.31294	0.000128697	NA
AMS	Lj0g3v0246369.1	5.31016	0.00923788	NA
AMS	Lj1g3v4713060.1	5.30547	0.000732519	NA
AMS	Lj0g3v0134279.1	5.10603	0.00369787	Lectin
AMS	Lj0g3v0285319.1	5.06699	0.0132186	Probable 2-oxoglutarate/Fe(II)-dependent dioxygenase-like
AMS	Lj5g3v1988770.2	4.97425	0.000500152	NADPH oxidase
AMS	Lj0g3v0303399.1	4.95986	0.00114694	NA
AMS	Lj0g3v0211879.1	4.88627	0.00726499	NA
AMS	Lj3g3v2517530.1	4.75918	0.000128363	NA
AMS	Lj0g3v0324019.1	4.741	0.00904962	NA
AMS	Lj6g3v1693880.1	4.6524	0.00119944	NA
AMS	Lj4g3v2456240.1	4.64622	0.0014746	NA
AMS	Lj0g3v0301649.1	4.60129	0.000519143	NA
AMS	Lj0g3v0111019.1	4.59826	5.34727e-05	Peroxidase1b
AMS	Lj0g3v0167239.1	4.56745	0.00346375	NA
AMS	Lj3g3v1337990.1	4.53524	0.0024603	NA
AMS	Lj0g3v0324029.1	4.46441	0.0285721	NA
AMS	Lj0g3v0187249.1	4.4447	0.0128761	NA
AMS	Lj3g3v3224360.1	4.44137	0.000384463	NA
AMS	Lj6g3v1665380.2	4.42776	3.74979e-05	NA
AMS	Lj0g3v0102539.1	4.23104	0.00224748	CCP-like protein
AMS	Lj0g3v0104509.1	4.22705	0.000792047	NA
AMS	Lj6g3v1549210.1	4.13955	0.00642874	2-succinylbenzoate-CoA ligase
AMS	Lj2g3v2748820.1	4.08222	0.000229591	NA
AMS	Lj0g3v0084369.1	4.05573	0.0110754	NA
AMS	Lj1g3v0385340.1	4.03136	0.000133684	NA
AMS	Lj0g3v0218909.1	3.95341	0.00496757	NA
AMS	Lj6g3v0030050.1	3.93372	0.0117802	Probable inorganic phosphate transporter 1-7-like
AMS	Lj0g3v0126529.1	3.91716	0.00273313	Lipoxygenase
AMS	Lj5g3v0175590.1	3.88	0.00608349	NA
AMS	Lj3g3v0718540.2	3.86467	0.000285624	Os01g0290300
AMS	Lj0g3v0146279.1	3.86276	0.00939814	NA
AMS	Lj0g3v0095529.1	3.84376	0.00893913	NA
AMS	Lj1g3v3217930.3	3.83219	0.00705401	NA
AMS	Lj2g3v0634920.2	3.83166	0.00650473	Disease resistance-like protein GS3-1
AMS	Lj1g3v3217930.4	3.77917	0.000732519	NA
AMS	Lj0g3v0215329.1	3.76737	0.00531568	Signal peptidase complex catalytic subunit SEC11C-like
AMS	Lj0g3v0278459.1	3.75577	0.0404273	Beta-1,3-glucanase
AMS	Lj5g3v0962810.1	3.75263	0.000307304	NA
AMS	Lj6g3v1692540.1	3.73691	0.000472009	NA
AMS	Lj0g3v0103289.1	3.71973	0.00507556	NA
AMS	Lj0g3v0126519.1	3.71188	0.00434912	Lipoxygenase
AMS	Lj0g3v0289809.1	3.70783	1.18487e-05	NA
AMS	Lj0g3v0069829.1	3.70227	0.0104351	Protein tolB
AMS	Lj3g3v2948530.1	3.69596	0.0142931	Aluminum-activated malate transporter 2-like
AMS	Lj0g3v0165489.1	3.68278	0.00380343	NA
AMS	Lj0g3v0214979.1	3.67403	0.00788812	NA
AMS	Lj0g3v0313199.1	3.66502	0.00956115	NA
AMS	Lj0g3v0119149.1	3.64199	0.0112045	NA
AMS	Lj5g3v0539690.1	3.63319	0.00198086	NA
AMS	Lj0g3v0081759.1	3.623	0.00790039	NA
AMS	Lj0g3v0290659.1	3.5787	0.0112979	NA
AMS	Lj3g3v3349710.1	3.57586	0.000522328	NA
AMS	Lj0g3v0343349.1	3.52546	0.0169184	Pentatricopeptide repeat-containing protein
AMS	Lj0g3v0293399.1	3.51058	0.000572625	NA
AMS	Lj5g3v0510870.1	3.50986	0.0133766	NA
AMS	Lj0g3v0207669.1	3.50234	0.0180267	Gibberellin 20 oxidase
AMS	Lj0g3v0064529.1	3.49417	0.0111402	NA
AMS	Lj3g3v3261430.1	3.48958	0.0149242	Uncharacterized protein TCM_020721
AMS	Lj0g3v0112419.1	3.4813	0.0212884	NA
AMS	Lj5g3v0658240.1	3.45591	0.00175136	NA
AMS	Lj2g3v0661690.1	3.45476	0.00363052	NA
AMS	Lj0g3v0114049.1	3.36983	0.0248611	NA
AMS	Lj5g3v0528850.1	3.36717	0.00140319	1-aminocyclopropane-1-carboxylate oxidase-like protein
AMS	Lj0g3v0225669.1	3.31746	0.0187999	NA
AMS	Lj0g3v0297399.1	3.28465	0.0205266	NA
AMS	Lj0g3v0101729.1	3.2802	0.000361647	NA
AMS	Lj0g3v0104399.1	3.24912	0.0294326	NHL domain-containing protein isoform 2
AMS	Lj2g3v2414550.1	3.18037	0.0303741	NA
AMS	Lj0g3v0259279.1	3.17162	0.0149739	NA
AMS	Lj0g3v0223919.1	3.16494	0.0219692	NA
AMS	Lj0g3v0179049.1	3.15145	0.013249	NA
AMS	Lj1g3v1484020.1	3.10725	0.000128697	NA
AMS	Lj0g3v0230689.1	3.10162	0.00102048	NA
AMS	Lj6g3v0739980.1	3.09772	0.00180929	Nudix hydrolase 2-like
AMS	Lj3g3v2517560.1	3.0816	0.00145815	NA
AMS	Lj4g3v1215070.1	3.05259	0.00031921	NA
AMS	Lj0g3v0079959.1	3.0189	0.00326843	NA
AMS	Lj0g3v0320369.1	3.00306	0.00131298	NA
AMS	Lj0g3v0002249.1	2.9506	0.000718664	NA
AMS	Lj0g3v0260159.1	2.93436	0.000403783	NA
AMS	Lj0g3v0087269.1	2.92727	0.0026711	NA
AMS	Lj5g3v1530100.1	2.89601	2.47614e-05	Galactinol synthase
AMS	Lj2g3v1778700.1	2.85777	0.0376486	NA
AMS	Lj0g3v0180889.1	2.83733	0.00877362	NA
AMS	Lj4g3v0279770.1	2.81233	0.000822392	Uncharacterized protein isoform 1
AMS	Lj1g3v3964670.1	2.78802	0.00441841	Phytosulfokine receptor 1-like
AMS	Lj0g3v0158069.1	2.72661	0.00507556	NA
AMS	Lj0g3v0280649.1	2.7202	0.00170744	Probable purine permease 11-like
AMS	Lj2g3v1817270.1	2.66387	0.00161793	NA
AMS	Lj3g3v0397200.1	2.62906	0.000406115	NA
AMS	Lj0g3v0305449.1	2.5985	0.0228196	NA
AMS	Lj5g3v2013990.1	2.52301	0.0293725	NA
AMS	Lj0g3v0149849.1	2.50348	0.00956843	NA
AMS	Lj2g3v2926350.2	2.46136	0.0195552	Molybdopterin biosynthesis protein CNX1-like
AMS	Lj3g3v0718540.1	2.43675	0.000155108	Os01g0290300
AMS	Lj0g3v0248569.1	2.43132	0.0137674	NA
AMS	Lj0g3v0087539.1	2.40603	0.00224804	NA
AMS	Lj1g3v4917440.1	2.37092	0.00694541	Monothiol glutaredoxin-S6-like
AMS	Lj4g3v0097310.1	2.36102	0.0126818	NA
AMS	Lj0g3v0274099.1	2.23304	0.00238485	Carboxylesterase 1-like isoform 1
AMS	Lj5g3v1412910.1	2.14624	0.000654222	NA
AMS	Lj0g3v0348509.1	2.03624	0.0293719	Pathogenesis-related protein class 10
AMS	Lj4g3v2215610.1	-2.05614	0.00346375	Cation/H(+) antiporter 19-like
AMS	Lj1g3v4579400.1	-2.06649	0.00534305	NAC domain transcription factor
AMS	Lj4g3v2800440.1	-2.08681	0.00390916	Cytochrome P450 71A1-like
AMS	Lj4g3v3116360.1	-2.10475	0.00899609	Potassium transporter
AMS	Lj3g3v0697060.1	-2.13522	0.0135078	Nuclear transcription factor Y subunit C-1-like
AMS	Lj2g3v1196600.1	-2.13688	0.00208053	NA
AMS	Lj6g3v1513560.1	-2.15248	0.00477678	Major allergen Pru ar 1-like
AMS	Lj0g3v0164769.1	-2.15489	0.0125161	NA
AMS	Lj0g3v0321439.1	-2.17067	0.000548825	NA
AMS	Lj1g3v3268820.1	-2.18152	0.00013161	NA
AMS	Lj2g3v1469630.1	-2.19375	0.000844151	NA
AMS	Lj4g3v0408360.1	-2.19388	0.00620884	L-type lectin-domain containing receptor kinase IX.1-like
AMS	Lj3g3v0211970.1	-2.20923	0.0190621	NA
AMS	Lj1g3v2416590.1	-2.216	0.00279818	UDP-glycosyltransferase 73B3-like
AMS	Lj1g3v3343940.1	-2.21776	0.00551794	COBRA-like protein
AMS	Lj5g3v2099760.1	-2.2206	0.00864812	NA
AMS	Lj6g3v1370740.1	-2.24607	0.00165004	Receptor-like protein kinase
AMS	Lj0g3v0358589.1	-2.25598	0.000235974	Alpha galactosidase precursor
AMS	Lj2g3v0921530.1	-2.27234	0.00403114	Beta-1,4-mannosyl-glycoprotein 4-beta-N-acetylglucosaminyltransferase-like isoform X2
AMS	Lj1g3v4303220.1	-2.27739	0.00463981	Cytochrome P450 93A1-like
AMS	Lj1g3v4914270.1	-2.33962	0.000446004	NA
AMS	Lj3g3v3640290.1	-2.3649	0.000664087	Probable inactive purple acid phosphatase 27-like
AMS	Lj0g3v0301439.1	-2.37234	0.00467232	NA
AMS	Lj0g3v0252089.1	-2.37766	0.00696854	NA
AMS	Lj4g3v0445700.1	-2.3829	2.65623e-05	Telomerase Cajal body protein 1-like
AMS	Lj6g3v1048880.1	-2.42351	0.00463981	AP2-like ethylene-responsive transcription factor At1g16060-like
AMS	Lj0g3v0322169.1	-2.4253	0.00055658	NA
AMS	Lj2g3v1613100.1	-2.43418	0.00194138	Syntaxin-binding protein
AMS	Lj0g3v0220089.1	-2.43604	0.00492632	NA
AMS	Lj3g3v3541750.1	-2.46931	0.00101221	XIP aquaporin
AMS	Lj6g3v1914560.1	-2.50411	0.00145291	NA
AMS	Lj1g3v4914260.1	-2.5236	0.00160597	Zinc finger protein NUTCRACKER-like
AMS	Lj6g3v1787850.1	-2.54489	0.00232342	NA
AMS	Lj1g3v4726850.1	-2.55673	0.00195204	Momilactone A synthase-like
AMS	Lj2g3v1002750.1	-2.59426	0.0203529	Carbonic anhydrase
AMS	Lj2g3v1467840.1	-2.62689	0.0143914	NA
AMS	Lj1g3v0395760.1	-2.62735	0.000105751	Glutaredoxin-C1-like
AMS	Lj3g3v0937880.1	-2.63853	0.00440082	DEAD-box ATP-dependent RNA helicase 47, mitochondrial-like
AMS	Lj3g3v2576200.1	-2.63862	0.0129884	ABC transporter B family member 19-like
AMS	Lj0g3v0088019.1	-2.71927	0.00401601	Lectin receptor-like kinase Tg-20
AMS	Lj0g3v0198339.1	-2.76136	0.0019541	Serine carboxypeptidase-like 42-like
AMS	Lj0g3v0363079.1	-2.80209	0.0017917	Annexin-like protein RJ4-like isoform X3
AMS	Lj4g3v0408370.1	-2.81122	0.0102077	Receptor-like protein kinase
AMS	Lj0g3v0281529.1	-2.82634	0.000595876	Serine carboxypeptidase-like 42-like isoform X2
AMS	Lj0g3v0339029.1	-2.86359	5.50869e-05	Glycerol-3-phosphate dehydrogenase
AMS	Lj0g3v0084579.1	-2.87373	0.0099891	NA
AMS	Lj6g3v1629680.1	-2.90673	0.00615677	Germin-like protein subfamily 1 member
AMS	Lj0g3v0168319.1	-2.92075	0.0015855	NA
AMS	Lj5g3v0780660.1	-2.931	0.00055658	NA
AMS	Lj5g3v1169780.1	-2.96028	0.00151215	NA
AMS	Lj3g3v3086070.1	-2.98411	0.000164899	Beta-galactosidase 8-like
AMS	Lj4g3v1683110.1	-3.00911	0.000435054	NA
AMS	Lj3g3v1789010.1	-3.06909	0.00441841	MLP-like protein
AMS	Lj6g3v1995740.1	-3.13246	8.12682e-05	Cysteine proteinase
AMS	Lj1g3v5034660.2	-3.13817	0.00551676	Triacylglycerol lipase 1
AMS	Lj1g3v4327760.1	-3.15044	0.00117204	Cysteine/histidine-rich C1 domain-containing protein
AMS	Lj2g3v1467940.1	-3.15586	0.0014319	NA
AMS	Lj4g3v1614710.1	-3.17499	0.00232528	Nitrate transporter 1.2-like
AMS	Lj1g3v4515820.1	-3.17931	0.000201891	Peptide transporter PTR3-A
AMS	Lj4g3v0496580.1	-3.18532	0.0253642	NA
AMS	Lj6g3v1945170.1	-3.23148	5.52277e-05	Gibberellin 2-beta-dioxygenase-like
AMS	Lj6g3v1077640.1	-3.2416	0.000604416	Serine carboxypeptidase 24-like isoform 1
AMS	Lj0g3v0222789.1	-3.27484	0.000248998	Serine carboxypeptidase-like 42-like, partial
AMS	Lj1g3v3975750.1	-3.35539	0.00939814	Blue copper protein-like
AMS	Lj3g3v2920950.1	-3.4176	0.0082505	S-type anion channel SLAH1-like
AMS	Lj0g3v0127469.1	-3.41839	6.6209e-05	Probable purple acid phosphatase 20-like
AMS	Lj3g3v0424200.1	-3.46343	0.00496871	Blue copper protein-like
AMS	Lj0g3v0349709.1	-3.53721	0.00606706	NA
AMS	Lj0g3v0248869.1	-3.56275	0.000345169	Probable WRKY transcription factor 2-like
AMS	Lj0g3v0267749.1	-3.56862	0.00676086	Beta-galactosidase 6
AMS	Lj0g3v0299009.1	-3.60391	0.000318424	NA
AMS	Lj2g3v1468610.1	-3.62042	0.000504651	NA
AMS	Lj0g3v0049599.1	-3.64756	0.000461867	Hermes
AMS	Lj1g3v2416610.1	-3.71543	0.00063573	NA
AMS	Lj4g3v2140260.1	-3.73184	0.00333989	Cysteine-rich receptor-like protein kinase
AMS	Lj4g3v0408350.1	-3.75388	0.000830439	Receptor-like protein kinase
AMS	Lj0g3v0170799.1	-3.75441	0.00578732	NA
AMS	Lj5g3v2045030.1	-3.77011	0.00155393	NA
AMS	Lj6g3v0927150.1	-3.78548	0.000622742	NA
AMS	Lj2g3v2017500.1	-3.82619	5.67473e-05	NA
AMS	Lj0g3v0294419.1	-3.84933	1.56253e-05	UDP-arabinopyranose mutase 3-like
AMS	Lj1g3v0912030.1	-3.84968	0.000475778	Proline-rich receptor-like protein kinase PERK14-like
AMS	Lj0g3v0125149.1	-3.9018	0.00442326	UDP-glycosyltransferase 85A5-like
AMS	Lj0g3v0008399.1	-3.90265	0.000189984	NA
AMS	Lj1g3v4626570.1	-3.9097	0.000236255	NA
AMS	Lj1g3v0051030.1	-3.91917	0.00964067	NA
AMS	Lj6g3v0204660.2	-3.94311	0.00471525	NA
AMS	Lj4g3v0119770.1	-3.95962	0.00429178	NA
AMS	Lj3g3v3120810.2	-3.96058	0.0157925	Chitinase
AMS	Lj0g3v0264449.1	-3.96156	0.00224494	NA
AMS	Lj5g3v0877180.1	-3.97761	2.47614e-05	Zeatin O-glucosyltransferase-like
AMS	Lj2g3v1102980.1	-3.98059	0.00049666	Cytokinin-O-glucosyltransferase
AMS	Lj5g3v1302260.1	-3.98421	3.40123e-05	Subtilisin-like protease-like
AMS	Lj3g3v2296560.1	-3.98495	0.0057853	NA
AMS	Lj5g3v2246130.1	-3.98847	0.00197017	Serine/threonine protein phosphatase 2A 57 kDa regulatory subunit B' alpha isoform-like
AMS	Lj5g3v1412690.1	-4.01814	0.0121051	Pathogenesis-related protein PR-4A-like isoform X1
AMS	Lj4g3v1415280.1	-4.02337	0.000105751	NA
AMS	Lj0g3v0268629.1	-4.05283	0.0223877	NA
AMS	Lj0g3v0307059.1	-4.09032	0.000285195	NA
AMS	Lj1g3v3768310.1	-4.12695	9.52328e-05	NA
AMS	Lj0g3v0263519.1	-4.13019	0.0168932	NA
AMS	Lj3g3v3752250.1	-4.14531	0.00044241	Protein prune homolog
AMS	Lj2g3v1034640.1	-4.1508	0.00456135	NA
AMS	Lj5g3v2182530.1	-4.15622	0.000225495	Core-2/I-branching beta-1,6-N-acetylglucosaminyltransferase family protein isoform 1
AMS	Lj2g3v2365850.1	-4.18839	0.0120697	NA
AMS	Lj4g3v2785660.1	-4.20712	0.000364494	Serine/threonine protein kinase
AMS	Lj2g3v0609620.2	-4.29832	0.00440082	0
AMS	Lj5g3v1118440.1	-4.31669	0.000100607	Uncharacterized protein TCM_003954
AMS	Lj3g3v1718920.1	-4.32414	0.000729282	Cytokinin-O-glucosyltransferase
AMS	Lj0g3v0161499.1	-4.35529	0.000102647	Cytochrome P450
AMS	Lj3g3v1932900.1	-4.37411	0.000601417	Reticuline oxidase-like protein-like
AMS	Lj5g3v1176710.1	-4.39275	0.00055658	NA
AMS	Lj0g3v0141809.1	-4.39282	0.0012605	NA
AMS	Lj2g3v1467930.1	-4.43035	0.000139879	ABC transporter G family member
AMS	Lj4g3v2376170.1	-4.43729	0.000291177	Isoflavonoid glucosyltransferase
AMS	Lj1g3v3975740.1	-4.4375	0.000155108	Blue copper protein-like
AMS	Lj0g3v0299019.1	-4.43946	0.004053	NA
AMS	Lj1g3v4002580.1	-4.47302	0.00239835	Peroxidase 44-like
AMS	Lj1g3v3354080.1	-4.47826	0.00106651	NA
AMS	Lj3g3v0776160.1	-4.49171	0.00428133	Sulfotransferase
AMS	Lj6g3v1946290.1	-4.4926	2.75032e-05	Pyruvate dehydrogenase E1 component subunit beta-like
AMS	Lj4g3v2871870.1	-4.5339	0.0137311	NA
AMS	Lj0g3v0100599.1	-4.54064	0.00703955	Dihydrodipicolinate synthase 2, chloroplastic-like
AMS	Lj3g3v3054430.1	-4.55853	2.47614e-05	Serine carboxypeptidase-like 49-like
AMS	Lj6g3v0792070.1	-4.58115	0.00187731	NA
AMS	Lj2g3v2437090.1	-4.61453	0.00437455	NA
AMS	Lj0g3v0132389.1	-4.61908	0.000531063	Sulfotransferase
AMS	Lj5g3v0465920.1	-4.62356	0.000438025	Serine/threonine-protein kinase CTR1-like
AMS	Lj0g3v0329039.1	-4.67418	0.000127968	Cytochrome P450 monooxygenase
AMS	Lj1g3v5059320.1	-4.69554	0.00273313	Peptide transporter PTR1
AMS	Lj1g3v0416320.1	-4.70491	0.00233012	NA
AMS	Lj5g3v1698930.1	-4.70923	0.00022676	Monocopper oxidase-like protein SKU5-like
AMS	Lj0g3v0110289.1	-4.76916	0.00063045	NA
AMS	Lj2g3v1588510.1	-4.79654	0.00102048	NA
AMS	Lj0g3v0307069.1	-4.86001	0.000105751	Proline-rich receptor-like protein kinase PERK8-like
AMS	Lj0g3v0097359.1	-4.94491	0.00440082	NA
AMS	Lj3g3v1642060.1	-5.02895	0.00973434	Cysteine proteinase
AMS	Lj0g3v0162709.1	-5.036	0.000115755	NA
AMS	Lj3g3v0948330.1	-5.1511	0.00184671	Receptor-like protein kinase
AMS	Lj0g3v0236629.1	-5.19827	0.000101648	NA
AMS	Lj6g3v1918310.1	-5.23535	0.00226418	NA
AMS	Lj0g3v0236619.1	-5.26168	0.000907067	Abscisic acid 8'-hydroxylase 3-like
AMS	Lj0g3v0320429.1	-5.32241	0.000775081	NA
AMS	Lj0g3v0095509.1	-5.34367	0.000997603	NA
AMS	Lj3g3v3055600.1	-5.34418	0.00117204	4-coumarate--CoA ligase-like 7-like
AMS	Lj4g3v3061500.1	-5.36412	0.0017628	Probable peptide transporter At1g52190-like
AMS	Lj2g3v1549740.1	-5.37453	0.000178424	RING finger family protein
AMS	Lj0g3v0205559.1	-5.39065	0.00254036	Bifunctional protein aas
AMS	Lj1g3v4047190.1	-5.41681	0.00743534	Cysteine proteinase
AMS	Lj2g3v1079560.1	-5.48338	6.78237e-05	Biotin carboxyl carrier protein of acetyl-CoA carboxylase 2, chloroplastic-like
AMS	Lj2g3v0632210.1	-5.48899	0.000271795	NA
AMS	Lj3g3v3244190.1	-5.58767	0.00184076	NA
AMS	Lj3g3v1101540.1	-5.59535	0.00187699	NA
AMS	Lj6g3v1873600.1	-5.59698	0.00269837	NA
AMS	Lj1g3v4047270.1	-5.5972	0.00703955	Cysteine proteinase
AMS	Lj0g3v0271989.1	-5.62725	0.00412824	Agamous-like MADS-box protein AGL80-like
AMS	Lj4g3v2785670.1	-5.63126	0.00182387	NA
AMS	Lj1g3v4047250.1	-5.69737	0.0110141	Cysteine proteinase
AMS	Lj0g3v0261939.1	-5.70253	0.000110362	Annexin-like protein RJ4-like
AMS	Lj4g3v3115140.1	-5.76843	0.000633936	ABC transporter G family member 16-like
AMS	Lj1g3v2952290.1	-5.89618	0.00055458	AP2-like ethylene-responsive transcription factor
AMS	Lj1g3v5021050.1	-5.93105	0.000167965	NA
AMS	Lj0g3v0133349.1	-6.08863	0.000102647	Probable LRR receptor-like serine/threonine-protein kinase RLK-like
AMS	Lj1g3v2952280.1	-6.10245	1.35631e-05	Ethylene-responsive transcription factor WRI1-like
AMS	Lj1g3v4139430.1	-6.15687	0.000483871	NA
AMS	Lj3g3v0527240.1	-6.21049	0.000605457	Plasma membrane ATPase 1-like isoform 2
AMS	Lj0g3v0000069.1	-6.22785	0.00741706	Cysteine proteinase
AMS	Lj4g3v2478480.1	-6.25582	0.00283184	NA
AMS	Lj3g3v2849030.1	-6.25936	8.20269e-05	NA
AMS	Lj3g3v1641950.1	-6.26679	0.000730797	Cysteine proteinase
AMS	LjRAM1.1	-6.3616	0.000784973	RAM1
AMS	Lj0g3v0083399.1	-6.37512	1.18487e-05	Exocyst complex component
AMS	Lj2g3v1467810.1	-6.48472	0.000458623	NA
AMS	Lj0g3v0104499.1	-6.61632	0.000128697	ABC transporter G family member
AMS	Lj0g3v0129629.1	-6.64905	0.000518155	0
AMS	Lj2g3v1984740.1	-6.6568	0.000146153	PALMATE-LIKE PENTAFOLIATA1
AMS	Lj3g3v1182390.1	-6.7251	0.000105751	Germin-like protein 9-3-like
AMS	Lj1g3v0487810.1	-6.81246	0.00124172	NA
AMS	Lj4g3v2376300.1	-6.8842	0.00161314	UDP-glucose flavonoid 3-O-glucosyltransferase 7-like
AMS	Lj4g3v0120140.1	-6.91738	0.000236255	NA
AMS	Lj0g3v0349529.1	-6.9611	0.00301204	Triacylglycerol lipase 2-like
AMS	Lj0g3v0095519.1	-6.99492	0.000311519	Basic 7S globulin 2-like
AMS	Lj0g3v0168269.1	-7.03095	0.000128697	NA
AMS	Lj2g3v1734490.1	-7.17432	0.000631774	Replication factor C subunit
AMS	Lj1g3v4047240.1	-7.28147	0.00192599	Cysteine proteinase
AMS	Lj0g3v0111029.1	-7.31614	0.00131298	RING-H2 finger protein ATL5F
AMS	Lj6g3v2055760.1	-7.39247	0.00155997	Kelch-like protein 8-like
AMS	Lj1g3v0053670.1	-7.42165	0.000403783	NA
AMS	Lj0g3v0300659.1	-7.45322	0.00328564	Cysteine proteinase
AMS	Lj0g3v0261949.1	-7.48073	0.000886917	NA
AMS	Lj0g3v0083929.1	-7.48202	0.000370693	NA
AMS	Lj5g3v1598410.1	-7.48674	0.000150703	NA
AMS	Lj1g3v5021150.1	-7.6269	0.000853673	Acidic endochitinase
AMS	Lj4g3v2618520.1	-7.77013	0.000479659	NIP aquaporin
AMS	Lj0g3v0207289.1	-7.77483	0.000837575	Probable LRR receptor-like serine/threonine-protein kinase At4g31250-like
AMS	Lj3g3v0821290.1	-7.89548	5.964e-05	Scarecrow-like protein 3-like
AMS	Lj5g3v1204350.1	-8.25894	0.000339874	NA
AMS	Lj1g3v2635080.1	-8.34347	1.35631e-05	NA
AMS	Lj2g3v0561290.1	-8.3544	0.000187752	NA
AMS	Lj0g3v0224359.1	-8.47949	0.000422122	Proline-rich receptor-like protein kinase PERK8-like
AMS	Lj4g3v1440680.1	-8.75013	8.20269e-05	U-box domain-containing protein 36-like
AMS	Lj1g3v0948470.1	-8.89169	0.000139879	AM-induced phosphate transporter
AMS	Lj5g3v2182560.1	-9.13914	0.000146745	NA
AMS	LjRAM2.1	-9.1437	0.000132865	RAM2
AMS	Lj0g3v0193739.1	-9.3543	0.00607061	NA
AMS	Lj0g3v0355199.1	-9.40833	0.00184789	NA
AMS	Lj0g3v0208009.1	-9.41752	5.52277e-05	NA
AMS	Lj3g3v3579330.1	-9.61933	2.47614e-05	NA
AMS	Lj6g3v1078610.1	-9.67313	0.00147028	NA
AMS	Lj1g3v2634010.1	-9.76917	0.0122914	NA
AMS	Lj1g3v0395830.1	-9.94666	0.000728119	Succinyl-CoA ligase alpha 1 subunit-like
AMS	Lj0g3v0068119.1	-10.0877	0.000737079	NA
AMS	Lj0g3v0216859.1	-10.177	0.000702451	NA
AMS	Lj0g3v0212459.1	-10.3057	0.00142144	NA
AMS	Lj2g3v1467800.1	-10.3322	0.000161086	Agglutinin-2-like
AMS	Lj0g3v0161739.1	-10.6224	2.47614e-05	TPA: histone H4.3
AMS	Lj2g3v1267200.1	-11.1503	0.000177283	Acidic endochitinase-like
AMS	Lj0g3v0224369.1	-11.1933	0.000605365	NA
AMS	Lj1g3v3182350.1	-11.5393	0.000189984	NA
AMS	Lj0g3v0328299.1	-11.6123	0.00105435	Polyketide reductase
AMS	Lj2g3v2002920.1	-11.772	0.000128697	Subtilase
AMS	Lj1g3v1991630.1	-11.8008	0.00163881	Receptor-like protein kinase
AMS	Lj5g3v1190130.1	-11.8901	6.78147e-05	Acidic endochitinase-like
AMS	Lj4g3v1600390.1	-11.9009	0.000222481	NA
AMS	Lj3g3v1531180.1	-11.9137	5.71329e-05	NA
AMS	Lj2g3v3234610.1	-12.0899	0.000458807	Leucine-rich repeat receptor-like protein kinase
AMS	Lj1g3v4047290.1	-12.1187	0.000150703	Cysteine proteinase
AMS	Lj0g3v0332419.1	-12.3804	0.000285624	NA
AMS	Lj2g3v1338880.1	-12.5236	4.28036e-05	AP2-like ethylene-responsive transcription factor ANT-like
AMS	Lj1g3v2634000.1	-12.5413	0.000105751	NA
AMS	Lj0g3v0325269.1	-12.6313	0.000245677	NA
AMS	Lj0g3v0216519.1	-13.2321	3.74979e-05	Germin-like protein 9-3-like
AMS	Lj5g3v2169510.1	-13.6132	0.000167965	NA
AMS	Lj0g3v0277259.1	-13.6136	0.000102468	Vinorine synthase-like
AMS	Lj6g3v1008230.1	-14.0704	0.000479694	NA
AMS	Lj5g3v2169500.1	-14.3278	0.000177008	Myristoyl-acyl carrier protein thioesterase, chloroplastic-like
AMS	Lj3g3v0821300.1	-15.5786	0.000146153	Scarecrow-like protein 3-like
AMS	Lj0g3v0115479.1	-16.4089	0.000128697	High affinity ammonium transporter
PSR	Lj0g3v0310179.1	8.72693	9.16385e-06	SPX domain-containing protein 3-like
PSR	Lj4g3v2214900.1	8.03701	2.65623e-05	NA
PSR	Lj0g3v0131769.1	7.21629	6.51061e-05	Aluminum-activated malate transporter 12-like
PSR	Lj5g3v0681150.1	6.98487	4.2256e-05	NA
PSR	Lj3g3v2693540.1	6.37256	2.47614e-05	Inorganic pyrophosphatase 2-like
PSR	Lj4g3v2405410.1	6.13962	2.83064e-06	Purple acid phosphatase 8-like
PSR	Lj0g3v0319779.1	5.80378	9.16385e-06	Pyridoxal phosphate phosphatase-related protein
PSR	Lj0g3v0319799.1	5.56493	7.24955e-05	Inorganic pyrophosphatase 2-like
PSR	Lj0g3v0319789.1	5.51569	1.55224e-05	Inorganic pyrophosphatase 2-like
PSR	Lj4g3v1880330.1	5.45549	6.81586e-05	SPX domain-containing protein 2-like
PSR	Lj1g3v4691540.1	5.23206	0.000150703	NA
PSR	Lj6g3v0030010.1	5.20935	0.00532373	Phosphate transporter
PSR	Lj0g3v0319729.1	5.20328	8.20269e-05	Inorganic pyrophosphatase 1-like
PSR	Lj0g3v0129459.1	5.16313	0.000184962	NA
PSR	Lj3g3v3337410.1	5.15987	9.53197e-05	NA
PSR	Lj6g3v0030000.1	5.15249	0.00211012	Phosphate transporter
PSR	Lj5g3v1073710.1	5.00272	2.47614e-05	SPX domain-containing protein 2-like
PSR	Lj1g3v0672100.1	4.87238	1.73934e-05	SPX domain-containing protein 2-like
PSR	Lj6g3v0029990.1	4.69654	0.0018234	NA
PSR	Lj2g3v0636570.1	4.6404	1.56253e-05	Purple acid phosphatase 17-like isoform X1
PSR	Lj4g3v2253560.1	4.44589	0.000157071	NA
PSR	Lj1g3v3458500.1	4.44416	0.00093392	Calcium-binding EF-hand family protein
PSR	Lj4g3v1720820.1	4.17605	2.46782e-05	NA
PSR	Lj0g3v0319769.1	3.96996	0.000328652	Inorganic pyrophosphatase 2-like
PSR	Lj2g3v1130620.1	3.94437	4.2256e-05	Nuclease S1
PSR	Lj0g3v0097519.1	3.8683	1.25517e-05	NA
PSR	Lj4g3v1037630.1	3.81861	0.00321558	Flavanone 3-hydroxylase
PSR	Lj0g3v0203839.1	3.75409	0.000155108	Cytochrome P450 716B1-like
PSR	Lj2g3v3070850.3	3.74043	0.0224301	Protein TRANSPARENT TESTA 12-like
PSR	Lj3g3v1487200.1	3.69234	0.00476771	Flavanone 3-hydroxylase
PSR	Lj4g3v0423090.1	3.63131	0.00313617	Anthocyanidin reductase ANR1-4
PSR	Lj3g3v2390800.4	3.50869	0.00120377	NA
PSR	Lj3g3v2693540.2	3.43812	2.47614e-05	Inorganic pyrophosphatase 2-like
PSR	Lj5g3v0108490.1	3.41302	0.00776731	Dihydroflavonol 4-reductase
PSR	Lj1g3v4140630.1	3.39363	9.16385e-06	Alpha-glucosidase yihQ-like
PSR	Lj0g3v0125209.1	3.38716	4.1032e-05	NA
PSR	Lj1g3v3892190.1	3.34471	5.06983e-05	Glycerophosphodiester phosphodiesterase GDE1-like
PSR	Lj4g3v1389110.1	3.29194	0.0130043	NA
PSR	Lj0g3v0180279.1	3.17173	0.00257307	NA
PSR	Lj5g3v0108500.1	3.14794	0.00463981	Dihydroflavonol 4-reductase
PSR	Lj1g3v2066520.1	3.14006	0.00221015	Carotenoid 9,10(9',10')-cleavage dioxygenase-like
PSR	Lj0g3v0259659.1	3.06488	0.0114199	NA
PSR	Lj3g3v3640070.1	3.04266	7.24955e-05	Phosphate starvation-induced gene 3 isoform 1
PSR	Lj6g3v1201360.1	3.01239	0.000224051	NA
PSR	Lj3g3v0826100.1	3.01151	0.00992435	Ent-kaurenoic acid oxidase 2-like, partial
PSR	Lj1g3v4764700.1	2.99197	0.00879193	NA
PSR	Lj0g3v0145339.1	2.98386	0.00169775	NA
PSR	Lj3g3v1170210.1	2.96886	9.16385e-06	NA
PSR	Lj4g3v1935520.1	2.94812	3.89214e-05	NA
PSR	Lj1g3v2896070.1	2.83576	0.0278833	UDP-glucuronosyl/UDP-glucosyltransferase
PSR	Lj0g3v0147519.1	2.81863	0.00771459	NA
PSR	Lj0g3v0262489.1	2.79271	0.00506959	NA
PSR	Lj3g3v1312770.1	2.73894	0.0109347	Aspartic protease isoform 2
PSR	Lj2g3v3070850.1	2.73303	0.0377436	Protein TRANSPARENT TESTA 12-like
PSR	Lj1g3v3221300.1	2.67697	0.00131298	Calcium-binding EF-hand family protein
PSR	Lj0g3v0131419.1	2.47512	0.0334486	UDP-glycosyltransferase 85A3-like, partial
PSR	Lj4g3v0097300.1	2.45016	0.00121506	U-box domain-containing protein 35-like
PSR	Lj0g3v0311419.1	2.37997	0.00208759	NA
PSR	Lj4g3v1935530.1	2.33189	3.10017e-05	Monogalactosyldiacylglycerol synthase 2, chloroplastic-like
PSR	Lj2g3v1172450.1	2.30993	0.0136777	NA
PSR	Lj0g3v0303429.1	2.18626	7.63958e-05	NA
PSR	Lj5g3v1427720.1	2.16273	0.0104691	NA
PSR	Lj6g3v1753250.1	2.14121	3.89214e-05	Inositol monophosphatase
PSR	Lj0g3v0303419.1	2.04962	0.000282676	NA
PSR	Lj6g3v2043210.1	2.0242	0.000806279	NA
PSR	Lj1g3v2141030.1	2.00163	0.00182179	S-type anion channel SLAH1-like
PSR	Lj6g3v2030860.1	-2.56598	7.57928e-05	NA
PSR	Lj0g3v0185859.1	-2.58986	0.000571537	Cyclic nucleotide-gated ion channel 4-like isoform X1
PSR	Lj4g3v1388360.1	-3.47459	0.00142702	Probable calcium-binding protein CML31-like
AMS + PSR	Lj5g3v0681020.1	7.62671	0.000132865	NA
AMS + PSR	Lj0g3v0158969.1	7.24301	0.000709502	NA
AMS + PSR	Lj0g3v0347759.1	5.88822	0.000125789	NA
AMS + PSR	Lj4g3v2882180.1	4.98706	7.24955e-05	NA
AMS + PSR	Lj0g3v0319749.1	4.61247	1.02289e-05	NA
AMS + PSR	Lj0g3v0151869.1	4.45855	0.00108895	NA
AMS + PSR	Lj0g3v0275209.2	4.44593	0.00815811	Probable receptor-like protein kinase At1g67000-like
AMS + PSR	Lj1g3v0318140.1	3.91008	9.16385e-06	NA
AMS + PSR	Lj0g3v0105939.1	3.69337	0.000218466	2,3-bisphosphoglycerate-dependent phosphoglycerate mutase-like
AMS + PSR	Lj1g3v4226770.1	3.49257	0.000730797	NA
AMS + PSR	Lj5g3v0290490.1	3.38551	9.16385e-06	NA
AMS + PSR	Lj2g3v0636790.1	3.00381	0.000167965	NA
AMS + PSR	Lj0g3v0032249.1	2.99104	0.000345783	2,3-bisphosphoglycerate-dependent phosphoglycerate mutase-like
AMS + PSR	Lj0g3v0202329.1	2.42274	0.0183503	Transcription factor ORG2-like
AMS + PSR	Lj2g3v1172600.1	-2.03696	0.00182572	Clavaminate synthase-like protein At3g21360-like
AMS + PSR	Lj1g3v2809510.1	-3.06824	0.00071903	NA
AMS + PSR	Lj2g3v2509000.1	-4.87959	0.000412724	Probable glutathione S-transferase-like
AMS + PSR	Lj2g3v1828780.1	-9.7468	0.000184962	NA
Common	Lj0g3v0214159.1	11.7202	1.56253e-05	NA
Common	Lj0g3v0268559.1	11.3966	4.78495e-05	Basic-leucine zipper transcription factor family protein isoform 1
Common	Lj3g3v3527540.1	10.9	8.80272e-05	NA
Common	Lj0g3v0002559.1	10.4114	0.000540615	NA
Common	Lj5g3v0875890.1	9.80522	0.000284037	Oligoribonuclease
Common	Lj4g3v0002140.1	9.65289	8.17242e-05	NA
Common	Lj0g3v0014419.1	9.52423	0.00343141	NA
Common	Lj0g3v0118169.1	9.48511	0.000414787	NA
Common	Lj0g3v0277569.1	9.42086	0.000274673	NA
Common	Lj2g3v1201310.1	9.35648	0.000206184	NA
Common	Lj0g3v0336949.1	9.30202	0.00877275	Cationic peroxidase 1-like
Common	Lj1g3v4579600.1	9.29111	0.000235974	NA
Common	Lj3g3v1421850.1	9.2397	0.000458807	NA
Common	Lj3g3v3640080.1	9.15886	0.00217157	NA
Common	Lj2g3v2028890.1	9.11682	0.0029431	NA
Common	Lj0g3v0255179.1	9.02437	0.00044241	NA
Common	Lj4g3v0745890.1	8.991	0.000274037	NA
Common	Lj2g3v1024200.1	8.90452	0.00038945	NA
Common	Lj4g3v2140330.1	8.86198	0.00267375	NA
Common	Lj3g3v2437620.1	8.85308	0.00131298	NA
Common	Lj0g3v0162849.1	8.74364	0.000792047	NA
Common	Lj1g3v4808800.1	8.641	5.52277e-05	NA
Common	Lj1g3v4830180.1	8.60422	4.2256e-05	NA
Common	Lj0g3v0327519.1	8.60324	0.000546458	NA
Common	Lj2g3v1757090.1	8.5999	0.034996	NA
Common	Lj2g3v2028880.1	8.41654	0.0016275	NA
Common	Lj5g3v0433490.1	8.38196	6.41363e-05	NA
Common	Lj6g3v2006290.1	8.37313	5.52277e-05	NA
Common	Lj6g3v1513700.1	8.36579	0.00322616	NA
Common	Lj1g3v2609240.1	8.27455	4.87975e-05	NA
Common	Lj3g3v0618110.1	8.21056	0.000571537	NA
Common	Lj0g3v0221389.1	8.19569	0.000102647	NA
Common	Lj6g3v0920910.1	7.96159	0.00199454	NA
Common	Lj3g3v0821110.1	7.90846	0.00412824	NA
Common	Lj3g3v2661980.1	7.82988	0.00315772	NA
Common	Lj6g3v0083170.1	7.7587	0.0357374	NA
Common	Lj5g3v0609940.1	7.72315	8.20269e-05	NA
Common	Lj0g3v0173649.1	7.69758	0.000177283	NA
Common	Lj0g3v0338729.1	7.65049	0.000144261	HAT dimerisation
Common	Lj0g3v0075659.1	7.63242	0.000189984	NA
Common	Lj2g3v1880810.1	7.60338	2.80133e-05	NA
Common	Lj1g3v3846890.1	7.46728	9.54022e-05	NA
Common	Lj0g3v0083579.1	7.45849	0.0252456	NA
Common	Lj3g3v1295940.1	7.44281	0.000599984	NA
Common	Lj0g3v0329849.1	7.3004	0.00102048	NA
Common	Lj3g3v1739270.1	7.2702	0.000177283	Transcription factor bZIP70
Common	Lj1g3v4830270.1	7.19489	0.000605365	NA
Common	Lj4g3v1202260.1	7.18401	0.00117204	NA
Common	Lj3g3v1131100.1	7.13783	0.000115755	NA
Common	Lj5g3v0962970.1	7.10917	0.000139879	NA
Common	Lj3g3v1295950.1	6.98414	0.00133173	NA
Common	Lj5g3v0875870.1	6.94026	8.12682e-05	Oligoribonuclease
Common	Lj0g3v0212359.1	6.89473	4.2256e-05	NA
Common	Lj2g3v0179270.1	6.82128	0.00224978	NA
Common	Lj1g3v3977160.1	6.77294	0.000146153	NA
Common	Lj5g3v0526420.1	6.76994	0.000604416	NA
Common	Lj3g3v2661970.1	6.61688	0.00249799	NA
Common	Lj1g3v2610280.1	6.60707	0.000139879	NA
Common	Lj5g3v0712210.1	6.50699	0.000753859	NA
Common	Lj2g3v0894410.1	6.45787	0.0353063	Inositol oxygenase 2-like
Common	Lj0g3v0023629.1	6.45731	0.00116337	NA
Common	Lj0g3v0275019.1	6.43061	0.000514286	NA
Common	Lj1g3v4830250.1	6.41748	0.000285195	NA
Common	Lj5g3v1956990.1	6.41342	0.00265137	NA
Common	Lj4g3v3058220.1	6.34103	0.00150591	NA
Common	Lj2g3v0487980.1	6.27395	0.000595876	NA
Common	Lj2g3v2028900.1	6.26999	0.00442743	NA
Common	Lj4g3v0281010.1	6.19766	8.12682e-05	NA
Common	Lj1g3v3917940.1	6.09688	8.20269e-05	NA
Common	Lj0g3v0150299.1	6.08755	7.24955e-05	NA
Common	Lj4g3v1335310.1	6.07723	5.964e-05	NA
Common	Lj0g3v0113339.1	6.05581	7.47822e-05	NA
Common	Lj6g3v0635310.1	6.02015	0.000173069	NA
Common	Lj6g3v0367990.1	5.96995	0.00104025	E3 ubiquitin-protein ligase UPL4-like
Common	Lj1g3v4830260.1	5.92941	0.000422995	NA
Common	Lj0g3v0118439.1	5.89526	9.95849e-05	NA
Common	Lj0g3v0092799.1	5.88012	0.000345169	NA
Common	Lj3g3v1739260.1	5.79965	7.24955e-05	NA
Common	Lj2g3v3070850.2	5.72459	0.00998132	Protein TRANSPARENT TESTA 12-like
Common	Lj1g3v1648950.1	5.68617	0.0209227	Patatin-like protein
Common	Lj0g3v0194239.1	5.66186	0.00465511	Probable receptor-like protein kinase At5g39020-like
Common	Lj3g3v0966720.1	5.62522	0.00531568	NA
Common	Lj6g3v0927400.1	5.61262	0.000499454	NA
Common	Lj0g3v0325349.1	5.6121	0.000206184	NA
Common	Lj1g3v3833720.1	5.61073	0.00107463	NA
Common	Lj1g3v1817740.1	5.60482	0.0219713	NA
Common	Lj1g3v1785810.1	5.60058	0.00055658	NA
Common	Lj4g3v3112850.1	5.5571	0.000732519	NA
Common	Lj0g3v0002549.1	5.55246	0.000519143	NA
Common	Lj4g3v3113030.1	5.53157	0.0315955	NA
Common	Lj1g3v2610260.1	5.49794	0.000422814	NA
Common	Lj3g3v1475770.1	5.49562	0.000155108	Cytochrome P450 83B1-like
Common	Lj3g3v2172630.1	5.42733	0.0013523	NA
Common	Lj0g3v0096219.1	5.39716	0.000406115	NA
Common	Lj4g3v0281030.1	5.38575	5.52277e-05	NA
Common	Lj0g3v0277509.1	5.35269	0.00078511	NA
Common	Lj4g3v0281020.1	5.32568	0.000124168	NA
Common	Lj3g3v2518960.1	5.28474	0.000595876	NA
Common	Lj0g3v0262809.1	5.23595	0.00606706	NA
Common	Lj0g3v0021909.1	5.19072	0.00740373	NA
Common	Lj0g3v0290259.1	5.1776	0.00739266	GDSL esterase/lipase At1g29670-like
Common	Lj0g3v0161109.1	5.12545	0.00371263	NA
Common	Lj0g3v0164929.1	5.10303	0.000224669	NA
Common	Lj1g3v2610270.1	5.08757	0.00226542	NA
Common	Lj4g3v1202110.1	5.08159	0.000581939	NA
Common	Lj0g3v0309069.1	5.06794	0.00619765	Beta-glucosidase
Common	Lj3g3v0718530.1	5.00845	0.00112074	NA
Common	Lj3g3v1665700.1	5.00633	0.000562071	NA
Common	Lj0g3v0334119.1	5.00303	0.00016309	NA
Common	Lj1g3v1381020.1	5.00153	0.000886917	NA
Common	Lj0g3v0002579.1	4.99223	0.0132813	NA
Common	Lj0g3v0104519.1	4.98899	0.000607583	NA
Common	Lj3g3v1855700.1	4.97739	0.000640041	NA
Common	Lj0g3v0062929.1	4.94878	0.013249	NA
Common	Lj1g3v3833870.1	4.93125	0.00365135	Germin-like protein subfamily 1 member 18-like
Common	Lj3g3v3613650.1	4.93109	0.000150703	NA
Common	Lj4g3v2573960.1	4.92944	0.000519143	NA
Common	Lj1g3v2940680.1	4.9195	0.000176704	Cationic amino acid transporter 9, chloroplastic-like isoform X1
Common	Lj2g3v0621040.2	4.91158	0.00317465	NA
Common	Lj0g3v0066809.1	4.87777	0.00470864	NA
Common	Lj3g3v0718620.1	4.87772	0.00147082	NA
Common	Lj6g3v0635180.1	4.87505	0.00351339	NA
Common	Lj0g3v0326219.1	4.86179	0.00619765	NA
Common	Lj5g3v0322390.1	4.84403	9.40276e-05	NA
Common	Lj0g3v0349999.1	4.83146	0.00397531	NA
Common	Lj0g3v0229789.1	4.81796	5.50869e-05	NA
Common	Lj2g3v0636150.1	4.80218	0.0028221	NA
Common	Lj3g3v0948230.1	4.79768	0.000587887	NA
Common	Lj0g3v0227459.2	4.77567	0.00904962	Elongation factor 1-alpha
Common	Lj6g3v0433910.1	4.7659	0.00098916	NA
Common	Lj2g3v1984590.1	4.76203	0.000256082	NA
Common	Lj0g3v0332159.1	4.75787	0.000485765	NA
Common	Lj6g3v1138600.1	4.75434	0.00188815	NA
Common	Lj3g3v0139640.1	4.75303	0.00737856	NA
Common	Lj0g3v0364449.1	4.67876	0.00282372	NA
Common	Lj0g3v0344289.1	4.67248	0.00634343	NA
Common	Lj2g3v2969650.1	4.64614	0.00208052	NA
Common	Lj2g3v3337730.1	4.63015	0.00477863	NA
Common	Lj6g3v1355420.2	4.61905	0.00152998	Core-2/I-branching beta-1,6-N-acetylglucosaminyltransferase family protein
Common	Lj0g3v0304439.1	4.61462	0.00312837	RecName: Full=Seed lectin; AltName: Full=LECSJASG; Flags: Precursor_x0001_gi|1755064|gb|AAB51441.1| lectin precursor
Common	Lj2g3v1203470.1	4.60992	0.00224748	UDP-glycosyltransferase 89A2-like
Common	Lj5g3v1927260.1	4.58181	0.00757589	NA
Common	Lj0g3v0272489.1	4.55573	0.00361697	ABC transporter G family member 21-like
Common	Lj0g3v0093019.1	4.54629	0.000308417	NA
Common	Lj2g3v1022160.1	4.53916	0.00114275	Cytochrome P450 82A4-like
Common	Lj1g3v3833760.1	4.53474	0.00767357	Germin-like protein subfamily 1 member
Common	Lj0g3v0184089.1	4.49431	0.0200548	Cytochrome P450
Common	Lj5g3v2182470.1	4.49175	0.00202674	NA
Common	Lj0g3v0093759.1	4.48995	0.000476904	NA
Common	Lj6g3v1880410.1	4.48155	6.77317e-05	Basic 7S globulin-like
Common	Lj0g3v0170989.1	4.46046	0.0036458	NA
Common	Lj2g3v2376960.2	4.44913	0.00338299	8-hydroxyquercetin 8-O-methyltransferase-like
Common	Lj1g3v2952300.1	4.43691	0.000513113	NA
Common	Lj0g3v0017199.1	4.42542	0.00774175	NA
Common	Lj0g3v0316629.1	4.4115	0.00114015	NA
Common	Lj0g3v0093019.3	4.40968	0.000228183	NA
Common	Lj0g3v0161979.1	4.38848	7.24955e-05	NA
Common	Lj0g3v0195319.3	4.38169	0.00197397	NA
Common	Lj0g3v0329909.2	4.37863	0.0151765	NA
Common	Lj0g3v0213179.1	4.36668	0.00792456	Endochitinase-like
Common	Lj2g3v2149530.1	4.34575	0.000261771	NA
Common	Lj1g3v3833730.1	4.34426	0.0113844	NA
Common	Lj3g3v2518950.1	4.31312	0.00230575	NA
Common	Lj2g3v1758450.1	4.30545	0.0214055	Probable polyol transporter 3-like
Common	Lj1g3v0828080.1	4.28633	0.00371763	Ring finger protein
Common	Lj1g3v3648640.1	4.26306	0.00226418	NA
Common	Lj2g3v0621450.1	4.24499	0.00306512	NA
Common	Lj0g3v0257269.1	4.23387	0.00992435	Metal tolerance protein 4
Common	Lj1g3v0786210.1	4.23231	0.00102048	NA
Common	Lj0g3v0276849.1	4.22971	0.00138553	NBS-containing resistance-like protein
Common	Lj5g3v1927270.1	4.22744	0.00350883	NA
Common	Lj0g3v0113409.1	4.22118	0.00125841	F-box/FBD/LRR-repeat protein At4g26340-like
Common	Lj3g3v0740450.1	4.21759	0.000271184	NA
Common	Lj0g3v0184099.1	4.18539	0.0179346	Cytochrome P450
Common	Lj0g3v0276979.1	4.18038	0.0082505	NA
Common	Lj4g3v2249100.1	4.17954	0.00593867	NA
Common	Lj0g3v0058829.1	4.17027	0.000225495	NA
Common	Lj4g3v2573980.1	4.1698	0.00124472	NA
Common	Lj6g3v0484140.1	4.15512	0.0137619	Multidrug and toxin extrusion protein 1-like
Common	Lj0g3v0092469.1	4.1551	0.000167965	NA
Common	Lj3g3v3689990.3	4.15207	0.0102077	NA
Common	Lj4g3v2826730.1	4.14687	0.00122027	RCC1 and BTB domain-containing protein
Common	Lj1g3v1596870.1	4.13227	0.00100383	NA
Common	Lj6g3v1371870.1	4.12952	0.000105751	Ankyrin repeat-containing protein At5g02620-like
Common	Lj4g3v2916530.1	4.10577	0.0134402	NA
Common	Lj3g3v2888590.1	4.10429	0.0113344	NA
Common	Lj0g3v0113179.1	4.10404	0.00619765	NA
Common	Lj1g3v4753160.4	4.07942	0.00774818	NA
Common	Lj0g3v0114459.1	4.07836	0.00838794	NA
Common	Lj2g3v2102980.1	4.07381	0.000409551	Pentatricopeptide repeat-containing protein
Common	Lj0g3v0104799.1	4.06924	0.0137584	NA
Common	Lj3g3v2887060.1	4.04782	0.00273286	NA
Common	Lj0g3v0067409.1	4.04466	0.0115812	Trans-2,3-enoyl-CoA reductase-like
Common	Lj3g3v1376940.1	4.03472	0.000173249	Tir-nbs-lrr resistance protein
Common	Lj0g3v0351929.1	4.02159	0.00131298	NA
Common	Lj0g3v0167229.1	4.01439	0.00487948	NA
Common	Lj3g3v2297650.1	4.01434	0.00357723	E3 SUMO-protein ligase SIZ1-like isoform X1
Common	Lj0g3v0032899.1	4.01031	0.00332555	NA
Common	Lj4g3v2573970.1	4.00836	0.000155108	NA
Common	Lj0g3v0119739.1	4.00489	0.042848	NA
Common	Lj0g3v0244449.1	4.0035	0.0078643	NA
Common	Lj2g3v1172550.1	3.9998	0.00791288	NA
Common	Lj5g3v2182480.2	3.99002	0.00445837	Receptor-like protein kinase
Common	Lj0g3v0274949.1	3.98757	0.00111286	NA
Common	Lj1g3v0385330.1	3.98606	0.00117117	NA
Common	Lj0g3v0164419.1	3.98055	0.00171679	NA
Common	Lj0g3v0269279.2	3.96328	0.0213532	NA
Common	Lj0g3v0343689.3	3.95381	0.00514386	ARM REPEAT PROTEIN INTERACTING WITH ABF2-like
Common	Lj0g3v0243549.1	3.94024	0.000664345	NA
Common	Lj1g3v4865550.1	3.92349	0.00629211	NA
Common	Lj0g3v0126509.1	3.92243	0.0188958	NA
Common	Lj5g3v2240830.1	3.91706	0.00950397	Cytochrome P450 71D10
Common	Lj4g3v2666320.2	3.91633	0.000821189	SHOOT1 protein
Common	Lj1g3v5060700.1	3.90961	0.00299542	Zinc ion transmembrane transporter
Common	Lj6g3v0919970.1	3.90894	0.00302303	NA
Common	Lj1g3v2451210.1	3.9087	0.00145815	NA
Common	Lj1g3v1757750.1	3.90784	0.0104099	NA
Common	Lj3g3v1907630.1	3.90711	0.00581909	NA
Common	Lj0g3v0323749.1	3.88721	0.00800349	NA
Common	Lj3g3v3599510.1	3.87631	0.00634614	ABC transporter G family member 15-like
Common	Lj3g3v0669220.1	3.87244	0.00760038	NA
Common	Lj5g3v0528840.1	3.87019	0.000346898	1-aminocyclopropane-1-carboxylate oxidase-like protein
Common	Lj4g3v2825550.1	3.86194	0.00290798	NA
Common	Lj0g3v0203829.1	3.85945	0.000167965	NA
Common	Lj4g3v0485970.1	3.85586	0.00751442	Cytochrome P450
Common	Lj5g3v0747240.1	3.85329	0.0177828	NA
Common	Lj6g3v1970180.1	3.81938	0.000664751	NA
Common	Lj0g3v0328009.1	3.81917	0.00505902	NA
Common	Lj0g3v0221799.1	3.80583	0.00806567	Small RNA degrading nuclease 3-like
Common	Lj3g3v3689930.1	3.80249	0.00717281	NA
Common	Lj0g3v0331099.1	3.79404	0.00769798	NA
Common	Lj3g3v3083410.1	3.77534	0.00013161	NA
Common	Lj3g3v1336980.1	3.77301	0.0202419	NA
Common	Lj1g3v2556390.1	3.77016	0.00497208	NA
Common	Lj4g3v2826730.2	3.7666	0.00733392	RCC1 and BTB domain-containing protein
Common	Lj6g3v1692430.1	3.76578	0.00825946	Acyl carrier protein 3, mitochondrial-like isoform 1
Common	Lj6g3v2244440.1	3.76152	0.00473094	WAT1-related protein At1g68170-like, partial
Common	Lj1g3v1815410.1	3.76023	0.0106232	NA
Common	Lj1g3v1815420.1	3.74437	0.0106723	NA
Common	Lj0g3v0287969.1	3.74246	0.0029693	Peptide transporter PTR1
Common	Lj0g3v0229459.1	3.73564	0.00208052	NA
Common	Lj1g3v1815390.1	3.68457	0.013379	NA
Common	Lj4g3v1213510.1	3.67482	0.00795548	Expansin-like B1-like
Common	Lj1g3v3948050.1	3.66911	0.0116106	NA
Common	Lj1g3v1815400.1	3.66532	0.014198	NA
Common	Lj3g3v1182350.1	3.6589	7.47822e-05	Rho GTPase-activating protein 24-like
Common	Lj0g3v0085779.3	3.64622	0.00131322	NA
Common	Lj1g3v4955380.1	3.64376	0.000292859	NA
Common	Lj3g3v1475780.1	3.64038	0.0229854	Cytochrome P450 83B1-like
Common	Lj2g3v0946290.1	3.63857	0.00496871	Germin-like protein
Common	Lj0g3v0167379.1	3.63044	0.00720323	NA
Common	Lj6g3v1914580.1	3.62458	0.00834447	NA
Common	Lj0g3v0305009.1	3.62232	0.00393872	NA
Common	Lj0g3v0083529.1	3.61724	0.0128468	NA
Common	Lj0g3v0244369.1	3.6128	0.0103371	NA
Common	Lj1g3v3767210.1	3.60939	0.0200735	NA
Common	Lj4g3v1327810.1	3.60658	0.00551382	Nucleolar GTP-binding protein 1-like
Common	Lj0g3v0275219.1	3.59145	0.0143836	Probable receptor-like protein kinase At1g67000-like
Common	Lj5g3v0705420.1	3.58873	0.00673442	NA
Common	Lj0g3v0346439.1	3.57934	0.00975394	NA
Common	Lj1g3v2739210.1	3.57328	0.0113808	U-box domain-containing protein 15-like
Common	Lj0g3v0276559.1	3.56212	0.0024104	NA
Common	Lj6g3v1371880.1	3.56195	0.00578732	Ankyrin repeat-containing protein At3g12360-like
Common	Lj0g3v0326169.1	3.5605	0.0140791	NA
Common	Lj0g3v0225699.1	3.55134	7.63958e-05	NA
Common	Lj0g3v0229449.1	3.54624	0.00394652	NA
Common	Lj0g3v0354829.1	3.54178	0.0252832	NA
Common	Lj1g3v4955400.1	3.53629	0.0052809	NA
Common	Lj2g3v0000150.1	3.52496	0.0138489	NA
Common	Lj0g3v0252979.1	3.51203	0.000595876	NA
Common	Lj0g3v0281259.1	3.50543	0.000519143	3-isopropylmalate dehydratase-like
Common	Lj0g3v0322639.1	3.50225	0.0168664	NA
Common	Lj5g3v1426470.2	3.49934	0.00163701	Protein usf-like
Common	Lj5g3v2029700.1	3.49614	0.00363963	NA
Common	Lj1g3v1911720.1	3.49454	0.0141628	Ethylene-responsive transcription factor SHINE 3-like
Common	Lj3g3v3711300.1	3.48908	0.00376339	NA
Common	Lj1g3v3101610.2	3.4829	0.0182013	NA
Common	Lj6g3v1655320.1	3.48246	0.0010195	NA
Common	Lj0g3v0334129.1	3.47852	0.00102428	NA
Common	Lj6g3v2244450.1	3.47533	0.00692763	Auxin-induced protein 5NG4-like
Common	Lj0g3v0089239.1	3.46792	0.0103281	NA
Common	Lj0g3v0259269.1	3.46408	0.0208786	NA
Common	Lj4g3v1335420.1	3.46059	0.00701407	NA
Common	Lj0g3v0196509.1	3.45862	0.00154631	Probable purine permease 11-like isoform X1
Common	Lj4g3v1972030.1	3.45568	0.00131298	NA
Common	Lj3g3v3271550.1	3.4521	0.00152998	Bifunctional protein aas
Common	Lj0g3v0087959.1	3.44916	0.000274037	NA
Common	Lj3g3v1603990.1	3.42986	0.0235786	NA
Common	Lj6g3v1382330.1	3.42009	0.00154631	NA
Common	Lj1g3v3330050.1	3.40477	0.00194275	Class Ia chitinase
Common	Lj0g3v0297679.1	3.38811	0.00235464	G-type lectin S-receptor-like serine/threonine-protein kinase At4g27290-like isoform X1
Common	Lj4g3v2789360.1	3.38734	0.00161978	NA
Common	Lj0g3v0289969.1	3.38713	0.00226418	NA
Common	Lj2g3v0716040.1	3.38317	0.00683352	Probable receptor-like protein kinase At1g67000-like
Common	Lj2g3v1757140.2	3.37595	0.0115263	NA
Common	Lj0g3v0202459.1	3.36875	0.00187731	NA
Common	Lj0g3v0169789.1	3.36102	0.0230455	NA
Common	Lj0g3v0364049.1	3.36095	0.0103335	Isoliquiritigenin 2'-O-methyltransferase-like
Common	Lj0g3v0081689.1	3.36058	0.00361697	Methyl-CpG binding
Common	Lj4g3v1389040.1	3.34143	0.0167773	NA
Common	Lj0g3v0360099.2	3.33858	0.00249311	Disease resistance protein RPM1-like isoform X1
Common	Lj0g3v0160839.1	3.33592	0.0163099	NA
Common	Lj0g3v0049109.1	3.32936	5.52277e-05	NA
Common	Lj2g3v2879440.1	3.32083	0.0023161	NA
Common	Lj5g3v1875170.1	3.31523	0.034943	Somatic embryogenesis receptor kinase 1-like
Common	Lj0g3v0293019.1	3.30689	0.0176228	NA
Common	Lj0g3v0322339.1	3.30515	0.0225762	NA
Common	Lj0g3v0226459.1	3.29849	0.0168932	NA
Common	Lj0g3v0074419.1	3.29707	0.00229942	WRKY transcription factor
Common	Lj5g3v1927250.1	3.29157	0.00801881	NA
Common	Lj0g3v0161349.1	3.28383	0.0277443	NA
Common	Lj0g3v0244419.1	3.27555	0.00182572	NA
Common	Lj1g3v3039470.1	3.27289	0.0196146	Receptor-like protein kinase ANXUR2-like
Common	Lj5g3v1925230.1	3.27139	7.24955e-05	NA
Common	Lj0g3v0080129.1	3.25863	0.00181411	NA
Common	Lj0g3v0149019.1	3.25711	0.0186394	NA
Common	Lj3g3v1663500.1	3.25468	0.0179388	NA
Common	Lj0g3v0203769.1	3.24776	0.000232201	NA
Common	Lj0g3v0201639.1	3.23861	0.00513727	NA
Common	Lj3g3v2390800.2	3.23749	0.000730797	NA
Common	Lj2g3v3246850.1	3.23218	0.000105533	Subtilisin-like protease-like
Common	Lj5g3v1599640.1	3.23115	0.0277375	NA
Common	Lj0g3v0358579.1	3.22732	0.00304911	NA
Common	Lj0g3v0093769.1	3.21871	0.00094294	NA
Common	Lj2g3v2017460.1	3.215	0.00228777	NA
Common	Lj6g3v1382320.1	3.17961	0.00163881	NA
Common	Lj0g3v0016659.1	3.17929	0.00150169	8-amino-7-oxononanoate synthase-like
Common	Lj0g3v0087249.1	3.17863	0.00247719	NA
Common	Lj4g3v1585910.1	3.177	0.00124472	NA
Common	Lj0g3v0080709.1	3.17296	0.0201528	NA
Common	Lj0g3v0134629.1	3.1657	0.0310413	NA
Common	Lj0g3v0218309.1	3.15636	0.00413138	NA
Common	Lj0g3v0335439.1	3.15004	0.0215824	NA
Common	Lj0g3v0110929.1	3.1461	0.00421816	NA
Common	Lj0g3v0140879.1	3.14403	0.000424896	NA
Common	Lj0g3v0320659.1	3.14264	0.0078719	NA
Common	Lj0g3v0054319.1	3.13891	0.00409197	Ribulose-1,5-bisphosphate carboxylase/oxygenase large subunit
Common	Lj1g3v2172900.1	3.12852	0.000572625	NA
Common	Lj0g3v0118339.1	3.12372	0.026216	NA
Common	Lj1g3v4753160.1	3.10798	0.0122739	NA
Common	Lj0g3v0271909.1	3.10751	0.0102956	NA
Common	Lj1g3v4752710.3	3.10056	0.00177816	Transcription factor CCAAT
Common	Lj1g3v2941760.1	3.09951	0.0214151	NA
Common	Lj6g3v1333180.1	3.09261	0.00515113	NA
Common	Lj2g3v2855900.1	3.08506	0.00467458	NA
Common	Lj0g3v0353529.1	3.08354	0.0187313	TPA: protein usf
Common	Lj4g3v2603810.1	3.07728	0.000853673	NA
Common	Lj1g3v1786340.1	3.06008	0.00127252	Cell division protease ftsH-like protein
Common	Lj0g3v0157059.1	3.05859	0.00434912	NA
Common	Lj2g3v0621210.1	3.05178	0.0330509	NA
Common	Lj0g3v0190469.1	3.04804	0.00352003	NA
Common	Lj0g3v0107519.1	3.03415	0.0104351	NA
Common	Lj5g3v0615030.1	3.02369	0.000783804	NA
Common	Lj2g3v1984520.1	3.01909	0.000146208	NA
Common	Lj0g3v0297459.1	3.0151	0.00145118	Cytochrome P450 71A1-like
Common	Lj2g3v1828390.1	3.00803	0.000345783	NA
Common	Lj4g3v3114790.1	3.00724	0.00120377	NA
Common	Lj0g3v0194439.1	3.00416	0.010256	NA
Common	Lj3g3v2390800.1	2.99852	0.00408655	NA
Common	Lj1g3v4779490.1	2.99808	0.0069668	NA
Common	Lj0g3v0168689.1	2.99742	0.00169346	TMV resistance protein N-like
Common	Lj3g3v2390800.3	2.99257	0.000684128	NA
Common	Lj6g3v1588710.1	2.98303	0.00876944	NA
Common	Lj0g3v0281339.1	2.98224	0.0196687	Hat family dimerisation domain containing protein
Common	Lj5g3v2112200.1	2.98119	0.00202957	NA
Common	Lj0g3v0120669.1	2.97236	0.000406115	NA
Common	Lj3g3v3430230.1	2.96899	0.00250852	G-type lectin S-receptor-like serine/threonine-protein kinase At4g27290-like
Common	Lj0g3v0287829.1	2.96722	0.00496134	F-box/LRR-repeat protein At4g14103-like isoform X1
Common	Lj0g3v0277549.3	2.94812	0.00105384	Transcription factor bHLH36-like
Common	Lj0g3v0221809.1	2.94343	0.0020367	NA
Common	Lj2g3v1068480.1	2.94058	0.01664	NA
Common	Lj0g3v0070079.1	2.9376	0.0129623	NA
Common	Lj3g3v0807760.1	2.93557	0.0224606	NA
Common	Lj0g3v0245109.1	2.93065	0.00242858	NA
Common	Lj0g3v0261539.1	2.92561	0.00209336	NA
Common	Lj6g3v0920060.1	2.92525	0.000146208	NA
Common	Lj0g3v0290199.1	2.92407	0.000667844	NA
Common	Lj1g3v2124830.1	2.91652	0.0176282	NA
Common	Lj4g3v2267360.1	2.9154	0.0127386	Flavonoid 3'-hydroxylase
Common	Lj3g3v0478050.1	2.91061	7.57928e-05	Transcription factor bHLH130-like
Common	Lj0g3v0032889.1	2.90785	0.000425664	Cellular nucleic acid-binding protein
Common	Lj4g3v2172930.1	2.9051	0.0290944	NA
Common	Lj1g3v1991600.3	2.90208	0.00264921	Probable nucleoredoxin 3-like
Common	Lj5g3v1696860.1	2.90122	0.00120377	NA
Common	Lj0g3v0266779.1	2.89447	0.0336006	NA
Common	Lj4g3v2512800.1	2.89271	0.000157071	Vinorine synthase-like
Common	Lj2g3v0855420.1	2.88764	0.00265146	NA
Common	Lj5g3v0659640.1	2.88118	0.00774089	AT-rich interactive domain-containing protein 1-like
Common	Lj0g3v0016669.1	2.88064	0.0184116	NA
Common	Lj6g3v2116900.1	2.87882	0.0080752	Probable homogentisate phytyltransferase 1, chloroplastic-like
Common	Lj0g3v0298309.1	2.87521	0.0336534	NA
Common	Lj5g3v1961260.1	2.8749	0.0106232	Chitinase
Common	Lj1g3v0318690.1	2.8701	0.00265137	NA
Common	Lj1g3v3458520.1	2.86944	0.00151591	NA
Common	Lj0g3v0271189.1	2.85479	0.00069091	NA
Common	Lj0g3v0358039.1	2.85252	0.00221028	NA
Common	Lj0g3v0147799.1	2.85095	0.0212884	NA
Common	Lj0g3v0157559.1	2.84161	0.00893594	NA
Common	Lj0g3v0275439.1	2.83663	0.001323	NA
Common	Lj4g3v0485650.1	2.83263	0.000667844	NA
Common	Lj0g3v0202539.1	2.82457	0.0020367	Glucan endo-1,3-beta-glucosidase-like
Common	Lj1g3v3902530.1	2.82417	0.00962049	NA
Common	Lj0g3v0108619.1	2.81822	0.0223273	NA
Common	Lj0g3v0100769.1	2.81386	7.00099e-05	U-box domain-containing protein 33-like
Common	Lj0g3v0098579.1	2.8081	0.00185179	NA
Common	Lj0g3v0333579.1	2.80214	0.00902138	Os01g0170400
Common	Lj5g3v1949710.1	2.80079	0.00286141	NA
Common	Lj5g3v1726050.1	2.79344	0.00560396	0
Common	Lj0g3v0179399.1	2.78993	0.00486524	NA
Common	Lj2g3v2900000.1	2.77507	0.00164787	NA
Common	Lj1g3v3330000.1	2.77104	0.00360524	Probable flavin-containing monooxygenase 1
Common	Lj0g3v0278639.1	2.76895	0.0257737	NA
Common	Lj3g3v2920960.1	2.75791	0.013462	MAP kinase kinase kinase SSK2
Common	Lj2g3v0636470.1	2.75636	0.00491995	Receptor-like protein 12-like
Common	Lj5g3v1949700.1	2.75124	0.00481842	Abscisic stress ripening-like protein
Common	Lj5g3v2266310.1	2.74617	0.00586058	F-box protein At2g39490-like
Common	Lj3g3v3120830.1	2.74237	0.0012605	Histone H2B
Common	Lj2g3v1068840.2	2.73946	0.000172705	Purple acid phosphatase 23-like
Common	Lj5g3v0508230.1	2.73559	0.00572037	NA
Common	Lj0g3v0213009.1	2.73235	0.00535286	Beta-1,3-glucanase
Common	Lj0g3v0227459.3	2.72718	0.00434345	Elongation factor 1-alpha
Common	Lj5g3v1003940.1	2.71474	0.00151215	NA
Common	Lj1g3v4765190.1	2.70267	0.0162034	Wall-associated receptor kinase-like 20-like
Common	Lj1g3v3458530.1	2.69771	0.0219713	Probable protein phosphatase 2C 4-like
Common	Lj1g3v4765010.1	2.688	0.000187752	NA
Common	Lj0g3v0080589.1	2.6872	0.00101222	NA
Common	Lj0g3v0254549.1	2.68416	0.00283184	NA
Common	Lj1g3v3438930.1	2.67864	0.000800624	NA
Common	Lj0g3v0087509.1	2.67801	0.00315721	NA
Common	Lj0g3v0176099.1	2.67593	0.0028714	NA
Common	Lj3g3v3711310.1	2.67282	0.000105533	Purple acid phosphatase 14
Common	Lj0g3v0105409.1	2.6642	0.000513201	Glyceraldehyde-3-phosphate dehydrogenase, cytosolic-like
Common	Lj5g3v2240970.1	2.65307	0.00376339	Receptor-like protein kinase
Common	Lj1g3v4955500.2	2.65243	0.00147082	GCN5-related N-acetyltransferase (GNAT) family protein
Common	Lj3g3v3363060.1	2.65034	0.000588068	NA
Common	Lj4g3v2179130.1	2.64731	0.000229383	NA
Common	Lj0g3v0209359.1	2.64724	0.0323542	NA
Common	Lj0g3v0077969.1	2.64707	0.00249311	NA
Common	Lj5g3v0975580.1	2.64463	0.0401931	Bhlh transcription factor LjTT8
Common	Lj0g3v0151819.1	2.6437	0.000652709	NA
Common	Lj3g3v0323160.3	2.62676	0.00603809	Beta-galactosidase 17
Common	Lj6g3v2132180.1	2.6263	0.00831872	Receptor-like serine/threonine-protein kinase SD1-8-like
Common	Lj1g3v3329850.1	2.61899	0.000132865	NA
Common	Lj0g3v0186429.1	2.61171	0.00511288	NA
Common	Lj5g3v1004140.1	2.60729	0.0252385	NA
Common	Lj3g3v2246990.2	2.60297	0.000139879	Gibberellin 20 oxidase 1-like
Common	Lj5g3v2258350.1	2.59411	0.00774175	ACT-domain-containing protein kinase
Common	Lj6g3v1065820.1	2.59239	0.00272656	NA
Common	Lj0g3v0086139.1	2.59212	0.0149576	NA
Common	Lj5g3v0228130.1	2.58863	0.00219565	NA
Common	Lj1g3v1815460.1	2.58794	0.0229514	NA
Common	Lj1g3v0785930.1	2.58532	0.0023161	NA
Common	Lj0g3v0130759.1	2.58109	0.0168344	NA
Common	Lj3g3v2318230.1	2.57833	0.018459	NA
Common	Lj0g3v0276839.2	2.57626	0.00688867	Probable glycerophosphoryl diester phosphodiesterase 2-like
Common	Lj1g3v0627680.3	2.57265	0.000458807	0
Common	Lj6g3v0030140.1	2.57196	0.00184076	NA
Common	Lj2g3v1550670.2	2.56126	0.00107764	NA
Common	Lj2g3v2184490.2	2.55561	0.000543338	NA
Common	Lj1g3v3904450.1	2.55374	0.00942178	Ethylene-responsive transcription factor ERF113-like
Common	Lj5g3v0615420.1	2.53869	0.00918059	NA
Common	Lj0g3v0351809.1	2.53243	0.000281247	NA
Common	Lj0g3v0034899.1	2.52735	0.00310317	NA
Common	Lj0g3v0266979.1	2.52175	0.0184122	NA
Common	Lj1g3v2126080.1	2.51485	0.0111255	NA
Common	Lj5g3v1925220.1	2.51018	0.00416759	Peroxidase 12-like
Common	Lj0g3v0207649.1	2.50997	0.0238005	7-ethoxycoumarin O-deethylase-like
Common	Lj6g3v0411660.1	2.50176	0.0440745	NA
Common	Lj0g3v0327089.1	2.50103	0.00254702	NA
Common	Lj0g3v0292609.1	2.4859	0.00339715	Olee1-like protein-like
Common	Lj0g3v0290189.1	2.48269	0.000182451	NBS-containing resistance-like protein
Common	Lj4g3v2140210.1	2.47456	0.00796793	Homeobox-leucine zipper protein HAT14-like
Common	Lj0g3v0206079.1	2.47268	0.00197017	NA
Common	Lj5g3v0705410.1	2.4707	0.00339715	NA
Common	Lj0g3v0357549.1	2.46464	0.00496871	NA
Common	Lj3g3v0669220.2	2.45308	0.0243002	NA
Common	Lj0g3v0208479.1	2.44068	0.0178792	Geraniol 8-hydroxylase-like
Common	Lj0g3v0336959.1	2.42797	0.0155375	NA
Common	Lj1g3v0862800.1	2.42693	0.0063337	NA
Common	Lj0g3v0161589.1	2.42154	0.00299542	Signal peptidase complex catalytic subunit SEC11C-like
Common	Lj2g3v2411340.1	2.41661	0.0212884	Cationic peroxidase 1-like
Common	Lj0g3v0246319.1	2.41563	0.000297807	NA
Common	Lj1g3v3116580.1	2.40943	0.000167965	NA
Common	Lj0g3v0272079.1	2.40578	0.00190786	Peroxidase
Common	Lj6g3v2116910.1	2.4024	0.0102965	NA
Common	Lj0g3v0205089.1	2.40115	0.00113803	NA
Common	Lj0g3v0315899.1	2.39957	0.000163234	Octicosapeptide/Phox/Bem1p family protein
Common	Lj3g3v0967760.1	2.39899	0.0187613	NA
Common	Lj0g3v0147269.1	2.39133	0.0143735	NA
Common	Lj0g3v0230939.1	2.38722	0.0135078	NA
Common	Lj0g3v0354009.1	2.38675	0.0204806	NA
Common	Lj2g3v1425570.1	2.36535	0.0042998	Inorganic phosphate transporter 2-1, chloroplastic-like
Common	Lj0g3v0275159.1	2.35924	0.0426814	NA
Common	Lj4g3v2290260.1	2.35066	0.00543077	Ethylene-responsive transcription factor RAP2-3-like
Common	Lj0g3v0346019.1	2.34757	0.0114003	Isoliquiritigenin 2'-O-methyltransferase-like
Common	Lj1g3v4241070.1	2.34697	0.0142997	Heat stress transcription factor B-3-like
Common	Lj4g3v0462470.1	2.34251	0.0173442	NA
Common	Lj2g3v1548440.2	2.34237	0.0113293	NA
Common	Ljchlorog3v0000040.1	2.34134	0.00403526	Ribulose-1,5-bisphosphate carboxylase/oxygenase large subunit
Common	Lj6g3v0056670.1	2.32805	0.00746182	NA
Common	Lj5g3v0310150.1	2.31851	0.000113514	Interferon-related developmental regulator 1-like
Common	Lj4g3v2668520.1	2.31406	0.000778383	NA
Common	Lj4g3v2668530.1	2.31154	0.00444842	NA
Common	Lj3g3v2318030.1	2.30932	0.0191585	NADP-dependent malic enzyme, chloroplastic-like
Common	Lj2g3v3057350.1	2.3045	0.00837675	Polygalacturonase precursor
Common	Lj0g3v0360119.1	2.29746	0.00737856	Cytochrome P450 734A6-like isoform X1
Common	Lj3g3v0824890.1	2.29622	0.00319067	NA
Common	Lj1g3v1638640.1	2.29226	0.00776429	NA
Common	Lj5g3v1927290.1	2.29214	0.00436132	NA
Common	Lj1g3v2100390.1	2.29046	6.41363e-05	NA
Common	Lj1g3v2626010.1	2.28836	0.00745611	NA
Common	Lj0g3v0307819.1	2.28363	0.00462499	NA
Common	Lj0g3v0169179.1	2.28127	0.00440082	TIR-NBS-LRR disease resistance protein
Common	Lj1g3v2580940.1	2.27683	0.0113808	NA
Common	Lj0g3v0045849.2	2.27578	0.00644244	NA
Common	Lj2g3v1200050.1	2.27392	0.00634936	Protein SRG1-like isoform X1
Common	Lj6g3v1078670.1	2.26822	0.0355698	NA
Common	Lj4g3v1477230.1	2.26741	0.00102048	Inositol phosphate kinase
Common	Lj0g3v0330909.1	2.26156	0.00292864	NA
Common	Lj1g3v0244710.1	2.23812	0.00257342	NA
Common	Lj1g3v3918040.1	2.23167	0.0129381	Chalcone synthase
Common	Lj0g3v0284369.1	2.22863	0.00155985	NA
Common	Lj0g3v0292619.1	2.22494	0.000676697	Cyclic dof factor 4-like
Common	Lj6g3v0098520.1	2.21628	0.000592298	NA
Common	Lj3g3v2887100.2	2.21554	0.0290768	G-type lectin S-receptor-like serine/threonine-protein kinase At4g27290-like
Common	Lj0g3v0327359.1	2.20935	0.000422995	NA
Common	Lj0g3v0110489.1	2.20077	0.0087635	Cytochrome P450 reductase
Common	Lj0g3v0347639.1	2.19986	0.000128697	NA
Common	Lj0g3v0146469.1	2.19933	0.00317465	NA
Common	Lj2g3v1499370.1	2.19076	7.24955e-05	NA
Common	Lj4g3v1479310.1	2.16506	0.00319735	NA
Common	Lj3g3v0755010.1	2.16318	0.0482051	NA
Common	Lj1g3v2556400.1	2.15483	0.0221752	Kinase-like protein
Common	Lj5g3v1003930.1	2.15412	0.00015865	NA
Common	Lj4g3v2501640.1	2.15083	0.0151981	NA
Common	Lj0g3v0328939.1	2.13213	0.00160338	Polyubiquitin, partial
Common	Lj0g3v0098279.1	2.13027	0.00684994	NA
Common	Lj0g3v0292969.1	2.12663	0.00905441	Transcription factor bHLH25-like
Common	Lj0g3v0291909.1	2.12084	0.0301382	NA
Common	Lj0g3v0322699.1	2.1175	0.032265	NA
Common	Lj0g3v0185429.1	2.08925	0.0163138	NA
Common	Lj0g3v0334739.1	2.07658	0.0026711	NA
Common	Lj1g3v3441360.1	2.07603	0.00295084	Probable glutathione S-transferase-like
Common	Lj1g3v4080590.1	2.05192	0.00668523	NA
Common	Lj2g3v3322880.1	2.04433	0.0238429	Probable receptor-like protein kinase At1g67000-like isoform X1
Common	Lj3g3v3513790.2	2.04003	0.00386825	Serine carboxypeptidase-like 35-like
Common	Lj5g3v1203340.1	2.03449	0.0172813	Basic 7S globulin-like
Common	Lj1g3v2559480.1	2.034	0.00360657	NA
Common	Lj2g3v0743250.1	2.00394	0.00168875	NA
Common	Lj2g3v1024320.1	-2.00358	0.000636392	ATPase 11, plasma membrane-type-like
Common	Lj2g3v1573110.1	-2.03534	0.00412824	1-aminocyclopropane-1-carboxylate oxidase
Common	Lj1g3v2738180.1	-2.03968	0.00553011	Probable ferric reductase transmembrane component-like isoform 2
Common	Lj3g3v0966290.1	-2.04988	0.0125451	NA
Common	Lj5g3v1889580.1	-2.08115	0.00649377	Polyadenylate-binding protein 3-like isoform X2
Common	Lj3g3v0211990.1	-2.08973	0.00552585	G-type lectin S-receptor-like serine/threonine-protein kinase CES101-like
Common	Lj1g3v0682860.1	-2.10511	0.00371326	Probable galactinol--sucrose galactosyltransferase 2-like
Common	Lj3g3v3315950.1	-2.12234	0.0468178	B3 domain-containing protein At5g60130-like
Common	Lj0g3v0222409.1	-2.13139	0.00153834	NA
Common	Lj4g3v1285040.1	-2.16263	0.00449294	NA
Common	Lj3g3v0821350.1	-2.16771	0.000519143	NA
Common	Lj0g3v0214939.1	-2.16934	0.0111737	NA
Common	Lj5g3v1514660.1	-2.18577	0.0065038	Universal stress protein A-like protein-like
Common	Lj0g3v0250369.1	-2.19173	0.000224051	NA
Common	Lj2g3v0000170.1	-2.1961	0.00307536	NA
Common	Lj0g3v0244079.1	-2.2039	0.00867088	NA
Common	Lj2g3v2958560.1	-2.21954	0.0409654	NA
Common	Lj0g3v0032239.1	-2.22426	0.0240707	NA
Common	Lj6g3v2006630.1	-2.22677	0.00780611	Protein FAR1-RELATED SEQUENCE 11-like isoform X1
Common	Lj3g3v0464880.1	-2.22705	0.000404998	NA
Common	Lj1g3v0414750.1	-2.23941	0.000473399	Protein COBRA-like
Common	Lj4g3v2575010.1	-2.24306	0.00515245	Kinesin-like protein KIN12A-like
Common	Lj2g3v1252830.1	-2.25809	8.12682e-05	Protein usf-like
Common	Lj1g3v3641920.1	-2.26286	0.0015855	Argininosuccinate synthase
Common	Lj0g3v0182039.1	-2.2666	0.00111286	NA
Common	Lj0g3v0248429.1	-2.27849	0.0255103	NA
Common	Lj6g3v1333080.1	-2.28079	0.00334975	NA
Common	Lj5g3v0747230.1	-2.28945	0.00343023	Polyprotein
Common	Lj1g3v4807550.1	-2.2962	0.00471525	NA
Common	Lj2g3v0635360.1	-2.30515	0.0010094	Probable NAD(P)H-dependent oxidoreductase 1-like
Common	Lj1g3v2582400.1	-2.30606	0.0373262	NA
Common	Lj1g3v1112790.1	-2.30732	0.000853673	NA
Common	Lj1g3v4551290.2	-2.31297	0.00502926	NA
Common	Lj5g3v1605730.1	-2.34447	0.0337039	NA
Common	Lj1g3v1112810.1	-2.36641	8.12682e-05	Cytokinin hydroxylase-like
Common	Lj5g3v1048210.1	-2.37482	0.0116106	Transcriptional regulator SUPERMAN-like
Common	Lj0g3v0152279.1	-2.38748	0.0326383	NA
Common	Lj0g3v0244439.1	-2.39713	0.000853673	Transcription factor WRKY
Common	Lj0g3v0217039.1	-2.39892	0.000167965	NA
Common	Lj0g3v0100659.1	-2.41335	0.00108256	Probable disease resistance protein At5g66900-like
Common	Lj2g3v0635790.1	-2.42024	0.0049812	NA
Common	Lj2g3v0265430.1	-2.42537	0.00154531	NA
Common	Lj4g3v2133900.1	-2.44089	0.00776275	Cadmium/zinc-transporting ATPase 3-like
Common	Lj0g3v0109879.1	-2.44596	0.00152233	NA
Common	Lj0g3v0332109.1	-2.44872	0.000718664	NA
Common	Lj2g3v1984470.1	-2.4497	0.00145291	NA
Common	Lj5g3v2179750.1	-2.46112	8.12682e-05	0
Common	Lj1g3v4327750.1	-2.46714	0.00950301	NA
Common	Lj1g3v4551290.1	-2.48765	0.00171513	NA
Common	Lj1g3v1786390.1	-2.5044	0.00200634	Mitochondrial substrate carrier family protein B-like isoform X2
Common	Lj3g3v0525140.1	-2.51303	0.00225977	UDP-glucosyltransferase
Common	Lj3g3v3752270.1	-2.52105	0.00197017	Serine/threonine-protein kinase-like protein CCR4-like
Common	Lj0g3v0185819.1	-2.52699	0.0403389	NA
Common	Lj0g3v0349329.1	-2.54936	0.0142439	NA
Common	Lj5g3v2133770.1	-2.55115	0.00440895	Cysteine proteinase RD21a-like isoform X1
Common	Lj0g3v0189129.1	-2.56619	0.00634343	NA
Common	Lj3g3v2720140.1	-2.57365	0.00520281	Gibberellin 20-oxidase
Common	Lj4g3v2081480.3	-2.5812	0.0110623	Probable xyloglucan endotransglucosylase/hydrolase protein 23-like
Common	Lj4g3v0451220.1	-2.59121	0.00384088	NA
Common	Lj3g3v2981830.1	-2.59405	0.00187731	Bifunctional nitrilase/nitrile hydratase NIT4B-like
Common	Lj6g3v0773820.1	-2.61425	0.0234071	Probable purine permease 9-like
Common	Lj0g3v0353609.1	-2.61945	0.000395484	NA
Common	Lj5g3v1605740.1	-2.62097	0.019685	NA
Common	Lj1g3v4918590.1	-2.62111	0.0129381	F-box protein PP2-B15
Common	Lj5g3v1605760.1	-2.63357	0.0284942	NA
Common	Lj0g3v0024429.1	-2.63868	0.00326071	NA
Common	Lj6g3v0776030.1	-2.63911	4.53434e-05	NA
Common	Lj0g3v0041099.1	-2.6653	0.0074476	NA
Common	Lj1g3v2628760.1	-2.66766	0.00962049	Serine/threonine-protein kinase Aurora-3-like
Common	Lj2g3v0635030.3	-2.67054	0.000327769	NA
Common	Lj4g3v0891310.1	-2.68324	0.00740181	NA
Common	Lj0g3v0093329.1	-2.68386	0.0111737	NA
Common	Lj0g3v0274809.1	-2.69549	0.000232641	NA
Common	Lj1g3v3441280.1	-2.70019	0.0132986	Early nodulin ENOD18
Common	Lj2g3v1643250.1	-2.70692	0.000536115	NA
Common	Lj0g3v0208379.1	-2.7212	0.00290401	Trehalose-phosphate phosphatase-like
Common	Lj2g3v3007490.1	-2.72839	0.00824613	NA
Common	Lj0g3v0146159.1	-2.74529	0.010936	NA
Common	Lj0g3v0004149.1	-2.77109	0.00832434	NA
Common	Lj2g3v2002800.1	-2.77568	0.000372051	Glyoxylate reductase
Common	Lj1g3v5020690.1	-2.77859	0.0316982	F-box/kelch-repeat protein At3g23880-like
Common	Lj0g3v0202659.1	-2.79757	0.0146167	NA
Common	Lj0g3v0145609.1	-2.79832	0.0226573	NA
Common	Lj3g3v0429620.1	-2.81646	0.000248998	NA
Common	Lj2g3v0876700.1	-2.8166	0.00644817	Protein IQ-DOMAIN 14-like isoform X3
Common	Lj5g3v0294880.1	-2.83208	0.0069668	NA
Common	Lj0g3v0250889.1	-2.83784	0.00956115	NA
Common	Lj5g3v0616140.2	-2.84741	0.00151079	NA
Common	Lj4g3v3114000.2	-2.84939	0.0127043	Poly(A) polymerase
Common	Lj0g3v0013999.1	-2.87517	0.0112058	NA
Common	Lj2g3v0658090.1	-2.88603	0.00224978	Fused compound leaf 1
Common	Lj4g3v0412810.1	-2.88662	0.0104055	Cytochrome P450
Common	Lj6g3v0920440.2	-2.89738	0.00723232	NA
Common	Lj5g3v2180070.2	-2.90167	0.00360657	NA
Common	Lj2g3v3318970.1	-2.90666	0.00022275	Aldehyde dehydrogenase family 2 member C4-like
Common	Lj0g3v0273789.1	-2.91145	0.00278155	NA
Common	Lj0g3v0212179.1	-2.9143	0.0151834	NA
Common	Lj0g3v0194889.1	-2.92383	0.00312837	NA
Common	Lj0g3v0234599.1	-2.93262	0.00290407	NA
Common	Lj1g3v4107160.1	-2.93291	0.00099966	0
Common	Lj2g3v2002900.1	-2.94721	0.00578732	Subtilase
Common	Lj0g3v0266149.2	-2.95277	0.00433765	Ubiquitin-like domain-containing CTD phosphatase
Common	Lj4g3v2618530.1	-2.97917	0.00899609	Multifunctional transport intrinsic membrane protein 2
Common	Lj4g3v1617890.1	-2.99212	0.00273313	ABC transporter A family member 7-like isoform X2
Common	Lj3g3v2720130.1	-2.99286	0.00462499	NA
Common	Lj5g3v1170940.3	-2.9932	0.00665903	TNP2
Common	Lj0g3v0121469.1	-3.00698	0.000371988	F-box/kelch-repeat protein At3g23880-like
Common	Lj5g3v0065670.1	-3.0194	0.000284859	Transcriptional activator Myb-like
Common	Lj1g3v0579710.1	-3.02799	0.0110929	NA
Common	Lj1g3v4690460.1	-3.04486	0.000643531	UDP-glycosyltransferase 73C3-like
Common	Lj0g3v0033889.1	-3.0456	0.000431061	NA
Common	Lj1g3v4729230.1	-3.04664	0.0491393	NA
Common	Lj1g3v0627490.1	-3.04896	0.0283833	NA
Common	Lj0g3v0212119.1	-3.05724	0.000208872	NA
Common	Lj2g3v1643240.1	-3.06144	0.000159835	NA
Common	Lj3g3v0428740.1	-3.06287	0.0209847	NA
Common	Lj4g3v1334860.1	-3.07048	0.00561639	Dehydration-responsive element-binding protein 1D-like
Common	Lj0g3v0321239.1	-3.0732	0.0006411	Lysosomal beta glucosidase-like
Common	Lj2g3v0911670.1	-3.07744	0.0049812	NA
Common	Lj0g3v0300539.1	-3.0791	0.00156782	NA
Common	Lj3g3v2873690.1	-3.0795	0.00764998	NA
Common	Lj0g3v0017149.1	-3.09446	0.000664345	TGA-type basic leucine zipper protein TGA1.1
Common	Lj0g3v0344129.1	-3.10894	0.000395238	NA
Common	Lj1g3v2953570.1	-3.1218	0.00147878	2-aminoethanethiol dioxygenase-like
Common	Lj0g3v0347519.1	-3.18388	0.00468242	NA
Common	Lj3g3v0211980.1	-3.23192	0.00606568	Acidic endochitinase
Common	Lj0g3v0314829.1	-3.23506	0.00187699	NA
Common	Lj4g3v1327510.1	-3.23815	0.0141666	Subtilase
Common	Lj0g3v0221829.1	-3.24505	0.00220079	NA
Common	Lj4g3v1333680.1	-3.24595	0.0234963	NA
Common	Lj4g3v1327500.1	-3.25009	0.00473094	Subtilase
Common	Lj4g3v1969860.1	-3.28408	0.00436299	NA
Common	Lj2g3v0000260.1	-3.29166	0.000519143	NA
Common	Lj6g3v2272250.1	-3.29432	0.00269489	NA
Common	Lj1g3v3906730.1	-3.29667	0.00331492	Cysteine synthase
Common	Lj3g3v2873670.1	-3.30382	0.00564317	NA
Common	Lj2g3v1758440.1	-3.31352	0.00800326	Probable polyol transporter 6-like
Common	Lj5g3v1664160.1	-3.32438	0.0203442	Zinc finger protein NUTCRACKER-like
Common	Lj0g3v0218729.1	-3.35473	0.0167188	NA
Common	Lj4g3v2820100.1	-3.35599	0.00363666	0
Common	Lj0g3v0173409.1	-3.37413	0.00463981	LRR receptor-like serine/threonine-protein kinase ERECTA-like
Common	Lj1g3v3053640.1	-3.40177	0.0139147	Hyoscyamine 6-dioxygenase-like
Common	Lj4g3v0473400.2	-3.41318	0.00666944	Cytochrome P450 82A1-like
Common	Lj6g3v1679480.1	-3.43183	0.00405992	Tyrosine/DOPA decarboxylase 2-like
Common	Lj6g3v1175120.1	-3.44422	0.00580488	NA
Common	Lj5g3v1988810.1	-3.45751	0.0206297	NA
Common	Lj0g3v0284719.1	-3.47073	0.00546765	Acidic mammalian chitinase-like
Common	Lj0g3v0362709.1	-3.50749	0.000534111	Tryptophan synthase beta chain 2, chloroplastic-like
Common	Lj2g3v2411350.1	-3.52002	0.000550547	NA
Common	Lj3g3v1297010.1	-3.54325	0.0030958	NA
Common	Lj3g3v1101520.1	-3.55601	0.00696159	NA
Common	Lj1g3v0627630.1	-3.56153	0.00463981	NA
Common	Lj0g3v0245519.1	-3.56769	0.0028714	NA
Common	Lj2g3v1982940.1	-3.57853	0.0049812	1-aminocyclopropane-1-carboxylate synthase
Common	Lj2g3v2661550.1	-3.58149	0.000566448	NA
Common	Lj3g3v3086090.1	-3.58173	0.00514485	Beta-galactosidase 6
Common	Lj0g3v0153099.1	-3.59373	0.000100813	NA
Common	Lj0g3v0158139.1	-3.59863	0.00132319	NA
Common	Lj3g3v0938160.1	-3.60248	0.000245677	NA
Common	Lj0g3v0185849.1	-3.61319	0.0347063	Isoliquiritigenin 2'-O-methyltransferase-like
Common	Lj4g3v0412780.1	-3.63906	0.000595876	Agmatine coumaroyltransferase-like
Common	Lj1g3v0970980.1	-3.64711	0.000189984	Argininosuccinate synthase
Common	Lj5g3v2179700.1	-3.64887	0.0104734	NA
Common	Lj0g3v0236639.1	-3.65398	0.00221454	NA
Common	Lj2g3v2114130.1	-3.67337	0.00377393	Ethylene-responsive transcription factor
Common	Lj1g3v4957580.1	-3.73473	0.00164655	NA
Common	Lj1g3v0627590.1	-3.75652	0.00598886	NA
Common	Lj1g3v1932620.1	-3.77217	0.00278155	NA
Common	Lj4g3v2618590.1	-3.78046	0.0016733	Dynamin-related protein 4C-like
Common	Lj0g3v0161479.1	-3.78848	0.000176005	NA
Common	Lj1g3v1207780.1	-3.79662	0.00529357	NA
Common	Lj2g3v1034400.1	-3.80552	0.00169888	Protein CREG1
Common	Lj4g3v3031650.1	-3.80826	0.00319067	6-phosphofructokinase 3-like
Common	Lj6g3v1954150.1	-3.809	0.000924129	NA
Common	Lj2g3v1024310.1	-3.81148	0.00430155	NA
Common	Lj4g3v2249050.1	-3.81641	0.0014534	Pyruvate dehydrogenase
Common	Lj3g3v0040860.1	-3.81722	0.0179828	NA
Common	Lj0g3v0016549.1	-3.8185	0.0166717	NA
Common	Lj2g3v2437090.2	-3.81917	0.00171679	NA
Common	Lj0g3v0269659.1	-3.9563	0.000229383	4-hydroxybenzoate polyprenyltransferase, mitochondrial-like
Common	Lj0g3v0275969.1	-3.96016	0.00250814	Transcription factor C3H
Common	Lj2g3v3338990.1	-3.96982	0.000514286	Probable serine/threonine-protein kinase WNK11-like
Common	Lj2g3v1201210.1	-3.97126	0.00094294	NA
Common	Lj1g3v0248930.1	-3.97453	0.000499454	NA
Common	Lj5g3v0659650.1	-4.00438	0.00044241	NA
Common	Lj4g3v0109400.1	-4.01561	0.00790567	NA
Common	Lj1g3v4830300.1	-4.02992	0.0057853	ATP-binding cassette protein
Common	Lj0g3v0342859.1	-4.06474	0.0127488	NA
Common	Lj2g3v0609610.1	-4.10499	0.00145815	Strong similarity to gi|3600044 T12H20.12 protease homolog from Arabidopsis thaliana BAC gb|AF080119 and is a member of the reverse transcriptase family PF|00078
Common	Lj0g3v0290589.1	-4.1212	7.30643e-05	NA
Common	Lj1g3v2994540.1	-4.1242	0.0188421	Isoliquiritigenin 2'-O-methyltransferase-like
Common	Lj5g3v1156310.1	-4.13831	0.00401601	NA
Common	Lj4g3v0336010.1	-4.14119	0.028738	WAT1-related protein At1g25270-like
Common	Lj1g3v3779370.1	-4.18643	9.53197e-05	Kelch repeat-containing protein At3g27220-like isoform X1
Common	Lj0g3v0008819.1	-4.1909	0.000284037	Equilibrative nucleoside transporter 2-like
Common	Lj2g3v0632140.1	-4.23375	0.000248998	NA
Common	Lj0g3v0223059.1	-4.23694	0.00867181	Transcription factor AP2-EREBP
Common	Lj0g3v0361559.1	-4.28992	0.00462624	Aquaporin NIP2-1-like
Common	Lj3g3v0950840.1	-4.29532	0.00434097	NA
Common	Lj0g3v0161729.1	-4.30217	0.00464202	Oligoribonuclease
Common	Lj6g3v1967010.1	-4.31387	0.00105261	Nodulin-26-like
Common	Lj0g3v0103799.1	-4.32409	0.00326071	NA
Common	Lj3g3v3235440.1	-4.3883	0.00140319	Zinc finger protein
Common	Lj0g3v0290579.1	-4.39646	0.000128697	NA
Common	Lj5g3v0746950.1	-4.40561	0.000519143	NA
Common	Lj4g3v2000880.1	-4.40575	0.000519143	NA
Common	Lj1g3v5021140.1	-4.41586	0.00171679	Subtilisin-like protease-like
Common	Lj0g3v0073539.1	-4.42126	0.000799024	NA
Common	Lj0g3v0167199.1	-4.43735	0.0252627	NA
Common	Lj5g3v1988820.1	-4.44713	0.00957768	NA
Common	Lj2g3v0391810.1	-4.44737	0.00778325	Transcription factor MADS box
Common	Lj1g3v3443850.1	-4.45752	0.00774175	Wall-associated receptor kinase-like 20-like
Common	Lj0g3v0290579.2	-4.48168	0.000895561	NA
Common	Lj0g3v0083989.1	-4.49451	0.00389776	NA
Common	Lj0g3v0266629.1	-4.52293	0.00366965	Oligoribonuclease
Common	Lj6g3v1048890.1	-4.56759	0.00312837	NA
Common	Lj0g3v0264439.1	-4.64292	0.00317465	NA
Common	Lj5g3v1498240.1	-4.64959	0.00669744	Cytochrome P450 82A3-like
Common	Lj2g3v2899940.1	-4.73534	0.00563794	0
Common	Lj4g3v3071660.1	-4.74115	0.0132066	Polyol transporter 5-like
Common	Lj0g3v0202639.1	-4.74659	0.0152422	NA
Common	Lj0g3v0283129.1	-4.75853	0.00267985	NA
Common	Lj0g3v0152289.1	-4.79392	0.00139407	NA
Common	Lj1g3v4729240.1	-4.83379	0.0317363	NA
Common	Lj1g3v1782150.1	-4.8358	0.000380591	NA
Common	Lj0g3v0281269.1	-4.85591	0.016727	NA
Common	Lj3g3v1475750.1	-4.85789	0.00376148	Cytochrome P450 83B1-like
Common	Lj2g3v3246900.1	-4.85926	0.000361647	NA
Common	Lj1g3v2139480.1	-4.88747	0.00111286	NA
Common	Lj0g3v0197879.1	-4.89466	0.00372914	NA
Common	Lj2g3v1717620.1	-4.9025	0.000837575	NA
Common	Lj3g3v3031030.1	-4.92064	0.0179486	Acyl-CoA N-acyltransferase with RING/FYVE/PHD-type zinc finger domain isoform 3
Common	Lj1g3v1814300.1	-4.9207	0.000173004	Early nodulin-like protein 1-like
Common	Lj0g3v0139199.1	-4.92581	7.47822e-05	NA
Common	Lj1g3v3075150.1	-4.9364	0.000146249	NA
Common	Lj1g3v0727990.1	-4.9421	0.00018447	NA
Common	Lj0g3v0111099.1	-4.98779	0.00101246	Os02g0301500
Common	Lj2g3v2599910.1	-5.00348	0.00134303	NA
Common	Lj3g3v0538480.1	-5.04543	0.00243743	Ethylene-responsive transcription factor 2-like
Common	Lj4g3v2140250.1	-5.0869	0.00188815	NA
Common	Lj5g3v1697690.1	-5.1055	0.000518155	NA
Common	Lj0g3v0259209.1	-5.20704	5.06983e-05	FERONIA receptor-like kinase
Common	Lj0g3v0329589.1	-5.22276	0.0129083	NA
Common	Lj0g3v0356369.1	-5.23305	0.000222481	NA
Common	Lj4g3v1894860.1	-5.23394	0.00115445	NA
Common	Lj1g3v2994550.1	-5.26567	0.0087744	NA
Common	Lj0g3v0324089.1	-5.3051	0.0014145	NA
Common	Lj0g3v0236349.1	-5.3079	0.00336581	NA
Common	Lj2g3v1536150.1	-5.33068	0.00330369	Zinc transporter 5-like
Common	Lj2g3v1024300.1	-5.33329	0.00210921	NA
Common	Lj0g3v0167259.1	-5.3656	0.000162743	NA
Common	Lj5g3v2241180.1	-5.41212	0.000345393	NA
Common	Lj4g3v3113220.1	-5.43105	0.0118173	NA
Common	Lj3g3v0744680.1	-5.43411	0.00170744	TMV resistance protein N
Common	Lj0g3v0318249.1	-5.45614	0.00312837	NA
Common	Lj3g3v3120820.1	-5.49118	0.000739972	NA
Common	Lj0g3v0298349.1	-5.49625	0.0039125	Cytochrome P450 71B37-like
Common	Lj0g3v0161489.1	-5.53506	0.000716253	Cytochrome P450
Common	Lj3g3v0002090.1	-5.5409	0.0058962	NA
Common	Lj0g3v0254249.1	-5.54658	0.00433579	RecName: Full=Non-specific lipid-transfer protein 2; Short=LTP2; Contains: RecName: Full=Non-specific lipid-transfer protein 7; Short=LTP7; Flags: Precursor_x0001_gi|60735410|gb|AAX35807.1| lipid transfer protein 2 precursor
Common	Lj2g3v3223910.1	-5.57029	7.47822e-05	Receptor-like protein 12-like
Common	Lj3g3v0323290.1	-5.586	4.78917e-05	Tir-nbs-lrr resistance protein
Common	Lj0g3v0100519.1	-5.67282	0.000370693	Probable protein phosphatase 2C 65-like
Common	Lj0g3v0105739.1	-5.74554	7.47822e-05	Serine carboxypeptidase-like 48-like
Common	Lj3g3v2575890.1	-5.74891	0.00078537	NA
Common	Lj1g3v4918540.1	-5.85981	0.0016879	NA
Common	Lj0g3v0121479.1	-5.87169	0.000592298	NA
Common	Lj0g3v0326549.1	-5.8727	0.00171513	NA
Common	Lj3g3v1472500.1	-5.8813	0.00200012	NA
Common	Lj4g3v0450450.1	-5.90134	0.00955368	NA
Common	Lj3g3v0744660.1	-5.92236	0.00170744	NA
Common	Lj0g3v0338019.1	-5.99039	0.00099966	NA
Common	Lj4g3v3014730.1	-6.04885	0.00228731	NA
Common	Lj0g3v0331179.1	-6.04922	0.00243941	NA
Common	Lj0g3v0247829.1	-6.08458	0.000718664	NA
Common	Lj0g3v0003999.1	-6.08913	0.00619765	NA
Common	Lj0g3v0114139.1	-6.14104	0.00421518	NA
Common	Lj1g3v0715490.1	-6.16139	0.00073505	NA
Common	Lj2g3v0000240.1	-6.18116	0.00634614	NA
Common	Lj0g3v0003259.1	-6.26551	6.73137e-05	NA
Common	Lj0g3v0338009.1	-6.35581	0.00208053	NA
Common	Lj0g3v0349169.2	-6.42061	0.00017922	Sulfate transporter 1.3-like
Common	Lj0g3v0213579.1	-6.42771	0.001075	NA
Common	Lj0g3v0101249.1	-6.49322	0.000146249	Senescence-associated gene 12
Common	Lj3g3v2986090.1	-6.56732	0.00171826	Fatty acid/sphingolipid desaturase
Common	Lj0g3v0162299.1	-6.56946	0.000232641	NA
Common	Lj1g3v3528310.1	-6.58286	0.00322616	NA
Common	Lj6g3v1089090.1	-6.63713	0.000139879	NA
Common	Lj0g3v0081519.1	-6.68932	0.000105751	NA
Common	Lj3g3v1010890.1	-6.72449	0.00224818	NA
Common	Lj0g3v0280769.1	-6.88465	0.00114889	NA
Common	Lj2g3v0000250.1	-6.95376	0.00222032	NA
Common	Lj1g3v3646440.1	-7.03198	0.000433315	High affinity nitrate transporter 2.7-like
Common	Lj0g3v0205399.1	-7.06694	0.000224381	NA
Common	Lj0g3v0176949.1	-7.16104	0.000798671	NA
Common	Lj0g3v0086939.1	-7.1771	0.000133635	NA
Common	Lj0g3v0346769.1	-7.21152	0.00163881	NA
Common	Lj1g3v3329730.1	-7.21325	0.00184789	NA
Common	Lj3g3v2719880.1	-7.21801	0.00496871	NA
Common	Lj0g3v0285229.1	-7.231	0.000200302	Probable CCR4-associated factor 1 homolog 9-like isoform X1
Common	Lj0g3v0341719.1	-7.24213	0.00160319	NA
Common	Lj0g3v0329559.1	-7.27076	0.00054533	NA
Common	Lj3g3v2720200.1	-7.28549	0.00164655	NA
Common	Lj1g3v2581100.1	-7.31255	0.000405506	NA
Common	Lj2g3v1252780.3	-7.35871	3.00087e-05	NA
Common	Lj0g3v0213569.1	-7.42787	0.000732519	NA
Common	Lj2g3v0663760.1	-7.44988	0.00143427	Phosphoethanolamine N-methyltransferase
Common	Lj3g3v1770620.1	-7.46639	0.0012708	NA
Common	Lj1g3v3026210.1	-7.47746	0.00111286	NA
Common	Lj0g3v0095569.1	-7.48185	0.000519143	NA
Common	Lj1g3v0162630.1	-7.48332	0.0012202	NA
Common	Lj0g3v0111089.1	-7.50972	0.000874988	NA
Common	Lj1g3v1787890.1	-7.51233	0.000792047	NA
Common	Lj6g3v0815760.1	-7.52908	0.00035088	NA
Common	Lj4g3v2267410.1	-7.54698	0.000339874	NA
Common	Lj0g3v0218219.1	-7.75602	0.0003944	NA
Common	Lj0g3v0346759.1	-7.85318	9.51755e-05	NA
Common	Lj2g3v0146710.1	-7.95374	0.000299628	NA
Common	Lj2g3v0911730.2	-7.98288	0.000709502	NA
Common	Lj0g3v0269959.1	-8.0128	8.90863e-05	NA
Common	Lj0g3v0249989.1	-8.06402	0.000607583	NA
Common	Lj0g3v0003979.1	-8.13364	0.000523462	NA
Common	Lj3g3v2575840.1	-8.24765	0.00147704	NA
Common	Lj0g3v0008579.1	-8.27133	0.00159155	NA
Common	Lj1g3v1183390.1	-8.27848	0.00319067	Peptide transporter
Common	Lj0g3v0162309.1	-8.43802	1.98684e-05	NA
Common	Lj5g3v2179760.1	-8.47579	0.00021413	NA
Common	Lj0g3v0140859.1	-8.57766	0.0010195	NA
Common	Lj1g3v2326730.1	-8.6818	8.20269e-05	NA
Common	Lj0g3v0268059.1	-8.78885	3.10017e-05	NA
Common	Lj0g3v0308839.1	-8.79188	0.0012804	NA
Common	Lj2g3v3121050.1	-8.84952	7.47822e-05	NA
Common	Lj1g3v0984240.1	-8.8712	0.00702698	NA
Common	Lj0g3v0221879.1	-8.88454	0.00306633	NA
Common	Lj3g3v0718420.1	-8.92751	0.000172327	NA
Common	Lj4g3v1428540.1	-8.97587	0.00325976	NA
Common	Lj0g3v0072349.1	-8.97591	0.00118545	NA
Common	Lj0g3v0325699.1	-8.99574	0.00251933	NA
Common	Lj0g3v0017039.1	-9.00175	0.00352003	Protein binding protein
Common	Lj0g3v0290649.1	-9.01168	0.0023621	NA
Common	Lj0g3v0360949.1	-9.02954	0.00235095	NA
Common	Lj0g3v0072339.1	-9.05021	0.000730797	NA
Common	Lj3g3v3737660.1	-9.065	0.00232528	Agamous-like MADS-box protein AGL12-like
Common	Lj5g3v0817640.1	-9.07862	0.00227109	NA
Common	Lj0g3v0032059.1	-9.08873	0.00260867	NA
Common	Lj0g3v0300399.1	-9.09456	0.00261058	NA
Common	Lj0g3v0247889.1	-9.10162	0.00229496	Disease resistance-like protein GS0-1
Common	Lj0g3v0317769.1	-9.11317	0.00254781	NA
Common	Lj0g3v0008159.1	-9.15258	0.00198813	NA
Common	Lj4g3v1334960.1	-9.17125	0.00235095	NA
Common	Lj0g3v0285019.1	-9.1713	0.00213013	NA
Common	Lj6g3v0484090.1	-9.20162	0.00297161	NA
Common	Lj1g3v0395820.1	-9.20765	0.00189041	NA
Common	Lj0g3v0184069.1	-9.22986	0.00212237	NA
Common	Lj1g3v4764520.2	-9.23969	0.00900536	Auxin response factor 2-like
Common	Lj1g3v0683940.1	-9.24502	0.00254036	NA
Common	Lj0g3v0261529.1	-9.25743	0.00229496	NA
Common	Lj4g3v3017400.1	-9.26273	0.00197017	Rho guanine nucleotide exchange factor 8-like
Common	Lj3g3v1261170.2	-9.27851	0.00208052	NA
Common	Lj0g3v0008119.1	-9.29475	0.00254781	NA
Common	Lj0g3v0361529.1	-9.31828	0.000105533	NA
Common	Lj5g3v0508400.1	-9.32245	0.00237039	NA
Common	Lj3g3v1261180.1	-9.33387	0.00175136	NA
Common	Lj0g3v0013589.1	-9.34264	0.00169346	NA
Common	Lj4g3v0450000.1	-9.40764	0.00205243	NA
Common	Lj5g3v0626860.1	-9.46418	0.00226435	NA
Common	Lj3g3v1619370.1	-9.46941	0.000595137	Signal peptide peptidase-like 2B-like
Common	Lj0g3v0169919.1	-9.50467	0.00143427	NA
Common	Lj0g3v0141999.1	-9.51924	0.00195477	NA
Common	Lj3g3v0718430.1	-9.52963	0.00155985	NA
Common	Lj1g3v1991570.1	-9.54516	0.00157038	NA
Common	Lj0g3v0282729.1	-9.57258	0.000633936	NA
Common	Lj0g3v0346739.1	-9.57901	0.00162327	NA
Common	Lj0g3v0162409.1	-9.61999	0.00371172	NA
Common	Lj4g3v1428540.2	-9.66487	0.00120042	NA
Common	Lj0g3v0169619.1	-9.67207	0.00147704	NA
Common	Lj0g3v0198829.1	-9.70768	0.00145815	NA
Common	Lj6g3v0792080.1	-9.73292	0.000499454	NA
Common	Lj1g3v0317950.1	-9.74038	0.00105201	NA
Common	Lj0g3v0235189.1	-9.76505	0.000998673	F-box protein At5g07610-like
Common	Lj0g3v0132949.1	-9.77968	0.00184076	NA
Common	Lj0g3v0281519.1	-9.80932	0.00104777	NA
Common	Lj2g3v0462520.1	-9.81122	0.00164655	NA
Common	Lj0g3v0284909.1	-9.85825	0.00112552	NA
Common	Lj2g3v1338890.1	-9.88009	0.000548825	AP2-like ethylene-responsive transcription factor At1g16060-like
Common	Lj0g3v0245279.1	-9.90475	0.000837575	NA
Common	Lj0g3v0085209.1	-9.92101	0.000884501	NA
Common	Lj4g3v0336770.1	-9.92691	0.000950931	NA
Common	Lj0g3v0139189.1	-9.93087	0.000973801	NA
Common	Lj3g3v0742540.1	-9.9332	0.000802137	NA
Common	Lj4g3v0451240.1	-9.96796	2.47614e-05	NA
Common	Lj0g3v0198819.1	-9.97715	0.00120377	NA
Common	Lj1g3v2608050.1	-10.008	0.00236926	NA
Common	Lj0g3v0311759.1	-10.0748	0.00092622	NA
Common	Lj3g3v3737680.1	-10.078	0.00197017	NA
Common	Lj0g3v0207459.1	-10.1205	0.000661152	NA
Common	Lj0g3v0003969.1	-10.1642	0.00117204	NA
Common	Lj2g3v3224060.1	-10.1642	0.00154732	NA
Common	Lj0g3v0131759.1	-10.1838	0.000604416	NA
Common	Lj0g3v0325279.1	-10.2602	2.29066e-05	Chondroitin sulfate proteoglycan 5
Common	Lj0g3v0014329.1	-10.3172	0.000604416	NA
Common	Lj0g3v0268059.2	-10.3198	0.00131322	NA
Common	Lj5g3v0403750.1	-10.3589	7.57928e-05	NA
Common	Lj6g3v0647460.1	-10.4166	0.000597263	NA
Common	Lj0g3v0003879.1	-10.4633	0.000543338	NA
Common	Lj0g3v0003869.1	-10.4639	0.000706773	NA
Common	Lj0g3v0099719.1	-10.4818	0.00321797	Transcription factor bHLH95
Common	Lj0g3v0089139.2	-10.561	0.000730797	Zinc finger protein 4-like isoform X1
Common	Lj0g3v0085199.1	-10.5938	0.000465958	NA
Common	Lj0g3v0285009.1	-10.5943	0.000423375	NA
Common	Lj0g3v0032049.1	-10.6006	0.000548825	NA
Common	Lj0g3v0141989.1	-10.6605	0.000479694	NA
Common	Lj2g3v0635800.1	-10.7074	0.000336552	NA
Common	Lj3g3v1101550.1	-10.7168	0.000499454	NA
Common	Lj0g3v0040749.1	-10.7342	0.000535487	NA
Common	Lj0g3v0159299.1	-10.7861	0.000344136	NA
Common	Lj2g3v3339290.1	-11.078	0.000917003	NA
Common	Lj0g3v0140239.1	-11.1074	5.52277e-05	NA
Common	Lj3g3v2838430.1	-11.1521	0.000271795	NA
Common	Lj5g3v0900860.1	-11.434	0.000792047	NA
Common	Lj2g3v0604110.1	-11.461	0.000393223	NA
Common	Lj0g3v0167339.1	-11.5363	0.000232641	F-box/kelch-repeat protein At3g06240-like
Common	Lj0g3v0092959.1	-11.5939	0.000225495	NA
Common	Lj0g3v0007319.1	-11.6392	0.000159835	NA
Common	Lj3g3v0718440.1	-11.675	0.000107248	NA
Common	Lj0g3v0005799.1	-11.7048	0.000189984	NA
Common	Lj0g3v0172799.1	-11.7277	0.00227109	NA
Common	Lj3g3v1261170.3	-11.7407	0.00015865	NA
Common	Lj0g3v0300099.1	-11.8069	0.000155108	NA
Common	Lj2g3v0462510.1	-11.9001	0.000301312	NA
Common	Lj0g3v0300409.1	-11.9149	0.000155108	NA
Common	Lj0g3v0252819.1	-12.0056	0.00021413	NA
Common	Lj2g3v3084230.1	-12.2114	0.000331188	CCP
Common	Lj3g3v2995900.1	-12.2383	0.000152186	NA
Common	Lj0g3v0200039.1	-12.2413	0.000189984	NA
Common	Lj5g3v1873080.1	-12.3619	0.000151203	NA
Common	Lj1g3v2580570.1	-12.3658	0.000139879	NA
Common	Lj0g3v0221769.1	-12.4422	0.000177283	NA
Common	Lj0g3v0331359.1	-12.5568	0.000105751	Protein CREG1-like
Common	Lj5g3v1949770.1	-12.6744	0.000105751	NA
Common	Lj0g3v0229179.1	-12.7274	0.000232447	NA
Common	Lj6g3v1053490.1	-12.7676	0.000113413	NA
Common	Lj4g3v0288340.1	-12.772	0.000222481	NA
Common	Lj0g3v0331379.1	-13.6593	3.10017e-05	Protein CREG1-like
Common	Lj2g3v2172990.1	-14.112	0.000284413	Phosphate transporter 1
Common	Lj2g3v3084240.1	-14.4025	9.40276e-05	NA
Common	Lj0g3v0172799.2	-14.5815	0.000548168	NA
NA	Lj4g3v1302670.1	10.3473	0.00642874	NA
NA	Lj3g3v0461930.1	10.3242	0.0332735	NA
NA	Lj0g3v0144189.1	9.18196	0.00230598	NA
NA	Lj3g3v2315430.1	6.55878	0.00441841	NA
NA	Lj5g3v1723860.1	6.43062	0.0495947	NA
NA	Lj1g3v2626310.1	5.65864	0.0163313	SPX domain-containing membrane protein At4g22990-like isoform 1
NA	Lj5g3v1600730.1	5.05488	0.00310317	NA
NA	Lj3g3v0461940.1	4.96956	0.0230859	Seed lipoxygenase-3
NA	Lj5g3v0612010.1	4.68095	0.00840985	NA
NA	Lj2g3v2151670.1	4.61628	0.0294307	Transcription factor bHLH93-like
NA	Lj0g3v0194459.1	4.60826	0.00160319	NA
NA	Lj0g3v0310559.1	4.41516	0.004053	NA
NA	Lj3g3v1353730.1	4.40266	0.0160318	NA
NA	Lj0g3v0017259.1	4.38591	0.0166383	NA
NA	Lj4g3v0496650.1	4.20128	0.0475432	NA
NA	Lj5g3v0747210.1	4.14074	0.0219713	Disease resistance protein RPM1-like
NA	Lj5g3v1156330.1	3.85464	0.046628	Ethylene-responsive transcription factor ERF098-like
NA	Lj1g3v2095710.1	3.83095	0.0102853	NA
NA	Lj0g3v0095989.1	3.5711	0.000189984	NA
NA	Lj0g3v0100679.1	3.50152	0.0328054	RNP-1 like RNA-binding protein
NA	Lj0g3v0222849.1	3.48221	0.0167403	NA
NA	Lj0g3v0296889.1	3.42102	0.0132816	NA
NA	Lj0g3v0122149.1	3.35866	0.0413474	Germin-like protein subfamily 1 member 13-like
NA	Lj0g3v0112439.1	3.32787	0.0161832	NA
NA	Lj2g3v2522140.1	3.32628	0.0444191	NA
NA	Lj0g3v0081199.1	3.29061	0.0489387	NA
NA	Lj0g3v0337709.1	3.25368	0.0375477	NA
NA	Lj0g3v0220379.1	3.18043	0.0327033	NA
NA	Lj1g3v4917460.1	3.14893	0.042661	Glutaredoxin
NA	Lj4g3v2630940.1	3.14083	0.0339133	Sulfite exporter TauE/SafE family protein
NA	Lj6g3v2041900.1	3.09529	0.045158	NA
NA	Lj0g3v0300389.1	3.08889	0.0465446	NA
NA	Lj5g3v0290430.1	3.06192	0.0204829	Alpha-amylase-like
NA	Lj0g3v0105499.1	3.03675	0.0432303	Flavonol synthase/flavanone 3-hydroxylase-like
NA	Lj0g3v0326619.1	2.99716	0.00406517	NA
NA	Lj2g3v3109480.1	2.97124	0.0231054	NA
NA	Lj0g3v0104719.2	2.90954	0.0330651	NA
NA	Lj1g3v4999530.1	2.90716	0.0208869	NA
NA	Lj2g3v2926340.1	2.88472	0.0348053	NA
NA	Lj0g3v0225899.1	2.88117	0.0259749	NA
NA	Lj1g3v3310070.1	2.79698	0.026454	NA
NA	Lj1g3v3948170.1	2.79192	0.00935481	Transcriptional factor NAC11
NA	Lj4g3v2871860.1	2.78545	0.0325959	NA
NA	Lj0g3v0361169.1	2.74897	0.000831789	NA
NA	Lj3g3v3087450.1	2.69694	0.01664	NA
NA	Lj5g3v1697720.1	2.69513	0.0316982	RING-H2 finger protein ATL70-like
NA	Lj3g3v0630350.1	2.67856	0.0469873	NA
NA	Lj0g3v0170609.1	2.64829	0.0168024	MLO-like protein 12-like
NA	Lj2g3v0264280.1	2.63858	0.0235057	Hydroxyproline-rich glycoprotein
NA	Lj0g3v0315069.1	2.63687	0.00701407	NA
NA	Lj0g3v0194059.1	2.62643	0.0492858	NA
NA	Lj0g3v0248859.1	2.6065	0.00762547	NA
NA	Lj2g3v1349390.1	2.60514	0.0138304	NA
NA	Lj4g3v0336190.1	2.59292	0.00826787	Auxin-induced protein 5NG4-like
NA	Lj5g3v0900660.1	2.58029	0.0106232	NA
NA	Lj0g3v0246969.1	2.56956	0.0399606	Protein SRG1-like
NA	Lj6g3v1088850.1	2.56699	0.000404998	NA
NA	Lj2g3v1034680.1	2.55916	0.0223534	NA
NA	Lj0g3v0093479.1	2.54869	0.000406115	Programmed cell death protein 4-like isoform X1
NA	Lj2g3v0253390.1	2.54237	0.0288317	NA
NA	Lj3g3v1353740.1	2.51809	0.0231254	NA
NA	Lj4g3v1073500.1	2.5073	0.00740373	NA
NA	Lj0g3v0092479.1	2.49238	0.0422391	NA
NA	Lj0g3v0253049.1	2.49217	0.00405841	NA
NA	Lj1g3v5034530.1	2.48455	0.0260642	NA
NA	Lj0g3v0131189.1	2.48336	0.00122086	NA
NA	Lj0g3v0247459.1	2.46707	0.0261341	Extensin
NA	Lj5g3v0228130.3	2.46011	0.0205838	NA
NA	Lj5g3v1699430.1	2.46002	0.034703	Elongation factor 1-alpha-like isoform 1
NA	Lj3g3v0512950.1	2.4443	0.025309	NA
NA	Lj0g3v0330439.2	2.44395	0.0200135	NA
NA	Lj0g3v0265729.1	2.43009	0.0472341	Nodulin-26-like
NA	Lj0g3v0045799.1	2.42776	0.00504276	NA
NA	Lj5g3v2220250.1	2.3985	0.00205033	NA
NA	Lj0g3v0299769.1	2.39777	0.00756603	NA
NA	Lj6g3v1018360.1	2.3963	0.0126205	NA
NA	Lj0g3v0197959.1	2.3942	0.0392448	NA
NA	Lj5g3v2112210.1	2.39248	0.0143026	NA
NA	Lj5g3v2013720.1	2.3924	0.00418464	NA
NA	Lj1g3v3597040.4	2.38648	0.0126801	NA
NA	Lj0g3v0296659.1	2.38081	0.00278155	Probable leucine-rich repeat receptor-like protein kinase At1g35710-like
NA	Lj1g3v0128970.1	2.37056	0.027153	NA
NA	Lj5g3v1600660.1	2.36649	0.00233604	Universal stress protein A-like protein-like isoform X2
NA	Lj2g3v3105890.1	2.35861	0.000633936	NA
NA	Lj3g3v1088370.1	2.35749	0.00117107	NA
NA	Lj0g3v0188629.1	2.35382	0.0137043	Probable receptor-like protein kinase At1g67000-like
NA	Lj6g3v1886570.1	2.34636	0.0058901	NA
NA	Lj0g3v0151449.1	2.34005	0.0112603	NA
NA	Lj1g3v0318290.2	2.3395	0.0207268	NA
NA	Lj0g3v0315079.2	2.33948	0.020503	NA
NA	Lj3g3v2517870.1	2.33562	0.0126205	Naringenin,2-oxoglutarate 3-dioxygenase-like isoform 1
NA	Lj2g3v2534420.2	2.3231	0.00333405	NA
NA	Lj0g3v0165979.1	2.32289	0.024751	NA
NA	Lj2g3v1080700.1	2.32009	0.00158903	NA
NA	Lj3g3v0742520.1	2.31357	0.00229481	F-box/FBD/LRR-repeat protein At3g14710-like
NA	Lj2g3v1200040.1	2.3075	0.007853	Protein SRG1-like
NA	Lj1g3v1060460.1	2.30744	0.00525566	NA
NA	Lj3g3v2040000.1	2.29758	0.000461772	NA
NA	Lj5g3v2060990.1	2.28082	0.00255916	NA
NA	Lj0g3v0101259.1	2.27694	0.00371172	Solute carrier family 22 member 15-like protein
NA	Lj0g3v0112799.1	2.27636	0.00470008	NA
NA	Lj3g3v1957880.1	2.26981	0.000102468	Cc-nbs-lrr resistance protein
NA	Lj6g3v1187430.1	2.26824	0.0292277	NA
NA	Lj0g3v0089349.1	2.26801	0.00504965	NA
NA	Lj0g3v0321329.1	2.2557	0.0220554	NA
NA	Lj3g3v0537390.1	2.23989	0.0481093	NA
NA	Lj4g3v0496530.1	2.23252	0.0450118	Glutamate receptor 2.7-like
NA	Lj2g3v3339660.1	2.22802	0.00481842	NA
NA	Lj0g3v0214529.1	2.22513	0.0123797	NA
NA	Lj0g3v0138449.1	2.22507	0.0207564	NA
NA	Lj5g3v1913930.1	2.22404	0.00295402	F-box/kelch-repeat protein At3g23880-like
NA	Lj0g3v0200159.1	2.22086	0.0189939	NA
NA	Lj6g3v0527170.1	2.21025	0.00840985	Bifunctional aspartate aminotransferase and glutamate/aspartate-prephenate aminotransferase-like
NA	Lj0g3v0098969.1	2.20965	0.018951	NA
NA	Lj4g3v0696590.1	2.2074	0.000729282	Transcription factor RAX3-like
NA	Lj0g3v0336879.1	2.20462	0.0208786	Peroxidase superfamily protein
NA	Lj0g3v0068899.1	2.20096	0.0089126	NA
NA	Lj0g3v0273309.1	2.1893	0.0260973	NA
NA	Lj1g3v3556950.1	2.18892	0.000506622	NA
NA	Lj0g3v0145709.1	2.18729	0.00437455	NA
NA	Lj6g3v0029980.2	2.18528	0.0037999	Cryptochrome-2-like isoform X1
NA	Lj3g3v0965510.1	2.18002	0.0128499	NAC domain-containing protein
NA	Lj0g3v0096479.1	2.1786	0.000146249	Cysteine-rich receptor-like protein kinase
NA	Lj0g3v0165109.1	2.17673	0.00505902	Phosphoenolpyruvate carboxylase 4-like isoform X2
NA	Lj0g3v0112379.1	2.17371	0.0202726	ATFP4-like protein
NA	Lj2g3v3149240.1	2.17284	0.0228174	NA
NA	Lj0g3v0136559.1	2.17037	0.0494958	NA
NA	Lj0g3v0180559.1	2.16632	0.0171393	Cyochrome P450 monooxygenase CYP701A16
NA	Lj5g3v1774720.1	2.16498	0.00195204	Two-component response regulator ARR14
NA	Lj0g3v0212329.1	2.16306	0.0169386	NA
NA	Lj5g3v0228140.1	2.15554	0.00283463	NA
NA	Lj0g3v0038759.2	2.14867	0.0183709	30s ribosomal protein 3, chloroplastic-like
NA	Lj2g3v1757350.1	2.14666	0.00500034	NA
NA	Lj0g3v0276609.1	2.14494	0.0400482	Cytochrome P450 734A1-like
NA	Lj1g3v3975580.1	2.14449	0.000176005	Ankyrin repeat domain-containing protein
NA	Lj6g3v1966940.1	2.13818	0.0226393	NA
NA	Lj2g3v1068820.1	2.13447	0.00505902	NA
NA	Lj0g3v0275399.1	2.13068	0.0362586	Wall-associated receptor kinase-like 8-like
NA	Lj5g3v0670950.1	2.13049	0.0191937	NA
NA	Lj5g3v1414150.1	2.13042	0.0454256	NA
NA	Lj1g3v3023790.1	2.12844	0.00589126	RecName: Full=Isoflavone 7-O-methyltransferase; AltName: Full=Daidzein 7-O-methyltransferase_x0001_gi|28804594|dbj|BAC58012.1| S-adenosyl-L-methionine: daidzein 7-0-methyltransferase
NA	Lj0g3v0147049.1	2.12228	0.000384463	NA
NA	Lj0g3v0110029.1	2.12037	0.0122739	NA
NA	Lj0g3v0038059.1	2.11949	0.026335	Ammonium transporter 1 member 3-like
NA	Lj0g3v0315529.1	2.11553	0.00278155	NA
NA	Lj2g3v1168730.4	2.11396	0.0023161	NA
NA	Lj0g3v0201629.1	2.11142	0.0150503	Heavy metal-associated isoprenylated plant protein 26-like
NA	Lj1g3v2326660.1	2.11099	0.0303768	NA
NA	Lj2g3v2926370.2	2.10908	0.00438744	NA
NA	Lj0g3v0059899.1	2.10396	0.014012	NA
NA	Lj1g3v3833920.1	2.10367	0.00913694	Brain protein 44-like protein-like
NA	Lj0g3v0252839.1	2.10334	0.00114945	NA
NA	Lj4g3v2172790.1	2.10102	0.0044008	Peroxidase N-like
NA	Lj1g3v0806470.1	2.10076	0.00215445	Auxin-induced protein 5NG4
NA	Lj0g3v0289529.1	2.09446	0.00237419	Pectinesterase
NA	Lj1g3v0652030.1	2.09063	0.00667568	NA
NA	Lj0g3v0360469.1	2.08454	0.000915089	Cytokinin dehydrogenase
NA	Lj1g3v3438940.1	2.08164	0.00527316	Pectin methylesterase
NA	Lj1g3v0913120.1	2.0808	0.00894337	NA
NA	Lj3g3v2297650.3	2.07957	0.00476771	E3 SUMO-protein ligase SIZ1-like isoform X1
NA	Lj1g3v2862750.2	2.0754	0.0028714	Mitochondrial transcription termination factor family protein
NA	Lj5g3v2193950.1	2.07422	0.00417064	NA
NA	Lj0g3v0289749.1	2.07386	0.0226232	NA
NA	Lj0g3v0267629.1	2.07276	0.0175365	NA
NA	Lj4g3v1215080.1	2.07171	0.00504276	NA
NA	Lj5g3v0962800.1	2.07048	0.00163701	NA
NA	Lj4g3v0095210.1	2.06984	0.00109759	NA
NA	Lj1g3v2896100.1	2.0684	0.0492877	NA
NA	Lj6g3v0030190.1	2.06645	0.0019541	Ethylene-responsive transcription factor 1B-like
NA	Lj4g3v0484960.2	2.06389	0.0283115	NA
NA	Lj4g3v1335210.1	2.06281	0.0131052	1-aminocyclopropane-1-carboxylate oxidase homolog 1-like
NA	Lj0g3v0228259.1	2.06114	0.00564317	NA
NA	Lj0g3v0062949.1	2.05938	0.00588254	0
NA	Lj4g3v0365660.1	2.05761	0.0226263	Probable 2-oxoglutarate/Fe(II)-dependent dioxygenase-like
NA	Lj0g3v0319979.1	2.05573	0.00187585	NA
NA	Lj2g3v0691440.1	2.05445	0.0415772	MATE efflux family protein DTX1-like
NA	Lj6g3v2128980.1	2.05233	0.0415797	G-type lectin S-receptor-like serine/threonine-protein kinase At1g11300-like
NA	Lj2g3v1987500.3	2.05215	0.000172327	Pyrophosphatase ppaX
NA	Lj3g3v0002230.1	2.04809	0.0307166	NA
NA	Lj0g3v0082169.1	2.04104	0.00398214	NA
NA	Lj0g3v0109219.2	2.03675	0.010327	1-aminocyclopropane-1-carboxylate oxidase
NA	Lj0g3v0199139.2	2.03655	0.000270588	Dynein light chain 2, cytoplasmic-like
NA	Lj6g3v2130140.1	2.03593	0.0116171	G-type lectin S-receptor-like serine/threonine-protein kinase At1g11330-like
NA	Lj0g3v0118769.1	2.03465	0.00200006	NA
NA	Lj1g3v1076680.1	2.03078	0.00670762	NA
NA	Lj1g3v2580800.1	2.03065	0.00531537	NA
NA	Lj1g3v2172860.1	2.02977	0.0193264	NA
NA	Lj0g3v0327049.1	2.02812	0.00540174	Bifunctional dihydroflavonol 4-reductase/flavanone 4-reductase-like isoform X1
NA	Lj1g3v1911780.1	2.02788	0.00239267	Kinase-like protein
NA	Lj1g3v1787510.1	2.02769	0.00504965	NA
NA	Lj4g3v1316190.1	2.0273	0.00166456	NA
NA	Lj5g3v1697000.1	2.02452	0.0369047	Probable glutathione S-transferase-like
NA	Lj0g3v0148179.1	2.02173	0.00116337	NA
NA	Lj3g3v1833060.1	2.02009	0.00145118	NA
NA	Lj3g3v1906590.1	2.01952	0.020412	NA
NA	Lj4g3v2820040.1	2.01892	0.00774089	NA
NA	Lj0g3v0082879.1	2.01499	0.0110141	Myb-related protein Myb4-like
NA	Lj5g3v0034260.1	2.01138	6.41363e-05	NA
NA	Lj3g3v2990310.1	2.00878	0.00104777	NAC domain-containing protein 90-like
NA	Lj2g3v0661400.1	2.00766	0.0230809	Protection of telomeres protein 1b-like
NA	Lj6g3v1630000.1	2.00759	0.0016733	NA
NA	Lj5g3v1315640.1	2.00571	0.0102969	NA
NA	Lj3g3v1314810.1	2.00472	0.0071821	Protein TRANSPARENT TESTA 12-like
NA	Lj0g3v0205339.1	2.00313	0.00985714	Wall-associated receptor kinase-like 8-like
NA	Lj4g3v0575640.1	-2.0001	0.000668432	Probable carboxylesterase 12-like
NA	Lj1g3v2581090.1	-2.00279	0.00812568	NA
NA	Lj3g3v1378140.1	-2.00358	0.015132	NA
NA	Lj0g3v0069149.1	-2.00438	8.39828e-05	Elongation factor 1
NA	Lj3g3v3363310.1	-2.00443	0.000549932	CM0216.300.nc
NA	Lj3g3v0602630.2	-2.00547	0.0157299	Phenylalanine ammonia-lyase
NA	Lj3g3v3043320.1	-2.00783	0.00796429	Shugoshin-1-like
NA	Lj2g3v1815160.1	-2.00787	0.0142571	NA
NA	Lj2g3v2087720.1	-2.00825	0.0318048	NA
NA	Lj2g3v1034630.2	-2.00931	0.0106931	NA
NA	Lj3g3v3132890.1	-2.01476	0.00173369	Receptor-like protein kinase HERK 1-like
NA	Lj2g3v1952980.1	-2.0176	0.00591402	NA
NA	Lj4g3v2786890.1	-2.02098	0.0442194	Ras-related protein Rab7-like
NA	Lj3g3v0602630.1	-2.02816	0.0113182	Phenylalanine ammonia-lyase
NA	Lj1g3v4404370.1	-2.03233	0.0360873	Receptor-like protein 12-like
NA	Lj0g3v0307319.1	-2.0359	0.0495913	NA
NA	Lj2g3v2772370.1	-2.03706	0.00762547	NA
NA	Lj0g3v0224419.1	-2.04117	0.00479048	NA
NA	Lj6g3v1707240.1	-2.04456	0.000256082	Condensin-2 complex subunit D3-like
NA	Lj4g3v3042730.1	-2.0453	0.0265711	NA
NA	Lj3g3v2888620.1	-2.0474	0.00398214	NA
NA	Lj4g3v2963540.1	-2.05183	0.00496871	0
NA	Lj0g3v0280359.1	-2.0578	0.0350687	NA
NA	Lj1g3v3444090.1	-2.06141	0.0173824	NA
NA	Lj6g3v0183940.1	-2.06758	0.0406734	NA
NA	Lj2g3v2087800.1	-2.07093	0.0116915	NA
NA	Lj3g3v0602620.1	-2.08557	0.0194403	Phenylalanine ammonia-lyase
NA	Lj4g3v2641080.2	-2.08609	0.000664087	NA
NA	Lj0g3v0251469.1	-2.08901	0.000998572	Microtubule-associated protein 1B-like
NA	Lj0g3v0286019.1	-2.09279	0.0023161	Protein phosphatase 2C 37-like
NA	Lj4g3v1881900.1	-2.09535	0.00192076	NA
NA	Lj4g3v1329260.1	-2.10439	0.0183171	NA
NA	Lj0g3v0111829.1	-2.10857	0.00389516	Nitrate transporter 1.1-like
NA	Lj0g3v0198849.1	-2.10909	0.00778325	NA
NA	Lj0g3v0099939.1	-2.11045	0.00923761	NA
NA	Lj1g3v2068690.1	-2.11047	7.56141e-05	NA
NA	Lj6g3v1916030.1	-2.11223	0.0304505	Sugar transporter ERD6-like protein
NA	Lj1g3v2626330.1	-2.11779	0.0358734	NA
NA	Lj1g3v1207810.1	-2.11852	0.0308985	NA
NA	Lj2g3v1338980.3	-2.12106	0.0106232	NA
NA	Lj0g3v0295309.1	-2.12185	0.0215489	NA
NA	Lj0g3v0298769.1	-2.12196	0.027456	Probable WRKY transcription factor 41-like
NA	Lj0g3v0347449.2	-2.12735	0.0223726	0
NA	Lj5g3v2028390.1	-2.12783	0.0240657	CRT/DRE binding factor 4
NA	Lj3g3v0213020.1	-2.13047	0.024314	NA
NA	Lj3g3v2681670.1	-2.13219	0.0415296	Peptide transporter PTR1-like
NA	Lj4g3v2120510.1	-2.13268	0.0100107	NA
NA	Lj3g3v3386760.1	-2.13554	0.000817662	Arginine decarboxylase-like
NA	Lj4g3v1736160.1	-2.14344	4.78495e-05	Isoaspartyl peptidase/L-asparaginase-like
NA	Lj2g3v0918380.1	-2.14372	0.00250091	Eukaryotic translation initiation factor
NA	Lj3g3v3639910.1	-2.14479	0.0069668	Probable disease resistance RPP8-like protein 2-like
NA	Lj4g3v2478500.1	-2.14878	0.0419432	Probable inositol transporter 2-like
NA	Lj1g3v0786280.1	-2.15132	0.00976041	NA
NA	Lj5g3v1452180.1	-2.16147	0.000853673	Broad-range acid phosphatase DET1-like
NA	Lj0g3v0317189.1	-2.16423	0.00302303	NA
NA	Lj1g3v4808810.1	-2.16526	0.00153048	Nitrate transporter 1.2-like
NA	Lj2g3v1002730.1	-2.1674	0.0236732	NA
NA	Lj6g3v1915950.1	-2.16867	0.0134682	PH-response transcription factor pacC/RIM101 isoform 1
NA	Lj2g3v0741960.1	-2.16949	0.000167965	NA
NA	Lj1g3v4862910.1	-2.18044	0.0252456	NA
NA	Lj6g3v1211950.1	-2.18192	0.0167436	NA
NA	Lj2g3v2051190.1	-2.18356	0.0201879	1-aminocyclopropane-1-carboxylate synthase-like
NA	Lj1g3v2418690.1	-2.18692	0.00130789	NA
NA	Lj0g3v0346819.1	-2.18822	0.0180114	NAC domain protein NAC3
NA	Lj6g3v1211840.1	-2.18942	0.0182205	NA
NA	Lj3g3v3639590.1	-2.1934	0.000171438	TOM1-like protein 2
NA	Lj1g3v3477210.1	-2.19562	0.00805789	Male sterility 5 family protein
NA	Lj3g3v2098150.1	-2.20142	0.0025626	Probable WRKY transcription factor 40-like isoform 1
NA	Lj0g3v0150959.1	-2.20844	0.0060042	NA
NA	Lj3g3v1064870.1	-2.22911	0.00815811	NA
NA	Lj3g3v2385560.1	-2.22947	0.00797922	0
NA	Lj0g3v0143769.1	-2.24381	0.00101395	NA
NA	Lj0g3v0256609.1	-2.24698	2.61611e-05	Beta-hexosaminidase 2-like
NA	Lj1g3v2264820.1	-2.24767	0.00560836	Plastocyanin, chloroplastic-like
NA	Lj1g3v3580540.1	-2.25871	0.00367237	GTP cyclohydrolase I
NA	Lj2g3v2113110.1	-2.26446	0.0347163	Ethylene-responsive transcription factor ERF021-like
NA	Lj1g3v3902610.1	-2.26827	0.0057115	0
NA	Lj0g3v0125129.1	-2.27699	0.00248594	0
NA	Lj5g3v1014730.1	-2.27886	0.0169201	NA
NA	Lj0g3v0200579.1	-2.27981	0.0224204	S-adenosyl-L-methionine-dependent methyltransferases superfamily protein
NA	Lj3g3v2427550.1	-2.2808	0.00299542	WRKY55 protein
NA	Lj1g3v4955140.1	-2.28244	0.0192845	NA
NA	Lj1g3v1900590.1	-2.28557	0.0206755	NA
NA	Lj4g3v2081480.2	-2.29663	0.0126818	Probable xyloglucan endotransglucosylase/hydrolase protein 23-like
NA	Lj5g3v1498220.1	-2.29958	0.0324183	Epoxide hydrolase 2-like
NA	Lj0g3v0299029.1	-2.30114	0.00867088	NA
NA	Lj0g3v0204519.1	-2.30487	0.00175392	Anthranilate N-benzoyltransferase protein
NA	Lj3g3v1404000.1	-2.31595	0.00127586	NA
NA	Lj2g3v1080740.1	-2.31704	0.0105125	NA
NA	Lj4g3v0685310.1	-2.32146	0.031959	NA
NA	Lj3g3v1011000.1	-2.32665	0.0257977	F-box/LRR-repeat protein
NA	Lj0g3v0343089.1	-2.33509	0.0319842	NA
NA	Lj0g3v0015439.1	-2.33932	0.0052593	NA
NA	Lj0g3v0151519.1	-2.34295	0.00542771	NA
NA	Lj0g3v0189079.1	-2.34376	0.00264921	Probable glycerol-3-phosphate acyltransferase 2-like
NA	Lj0g3v0187809.1	-2.34746	0.00741359	Prolyl 4-hydroxylase subunit alpha-1
NA	Lj6g3v0857930.1	-2.35258	0.00700174	NA
NA	Lj0g3v0299059.1	-2.3577	0.0401324	NA
NA	Lj3g3v0270530.1	-2.36652	0.00192267	Aquaporin
NA	Lj1g3v3753740.1	-2.3679	0.038861	F-box/kelch-repeat protein At3g06240-like
NA	Lj4g3v0880240.1	-2.36846	0.000178889	NA
NA	Lj6g3v1827390.1	-2.36991	0.0228493	NA
NA	Lj1g3v0013440.1	-2.39629	0.00518712	NA
NA	Lj4g3v2215350.1	-2.40053	0.0179992	Pectinesterase 1-like
NA	Lj5g3v1749310.1	-2.40593	0.043203	NA
NA	Lj6g3v0291920.1	-2.40797	0.0068504	Trna(His) guanylyltransferase 1-like isoform X1
NA	Lj0g3v0112059.1	-2.40878	0.0198427	2-succinylbenzoate-CoA ligase
NA	Lj1g3v3902480.3	-2.41108	0.00285611	Acyltransferase-like protein At3g26840, chloroplastic-like
NA	Lj0g3v0290839.1	-2.41668	0.00071903	Xyloglucan endotransglucosylase/hydrolase protein 9-like
NA	Lj0g3v0013509.1	-2.42496	0.0209227	NA
NA	Lj1g3v3343910.1	-2.44756	0.00481321	Neutral invertase-like protein
NA	Lj3g3v0116140.1	-2.44984	0.0317914	Epoxide hydrolase
NA	Lj3g3v1981220.1	-2.45233	0.0224534	NA
NA	Lj1g3v4515410.1	-2.45712	0.000139879	NA
NA	Lj4g3v1787160.1	-2.4596	0.000107248	NA
NA	Lj2g3v1389210.1	-2.45992	0.000643531	Beta-glucosidase 11-like
NA	Lj1g3v1582560.1	-2.46418	0.0152332	Mitochondrial 2-oxoglutarate/malate carrier protein
NA	Lj1g3v3438870.1	-2.48627	0.0111737	Fructose-1,6-bisphosphatase, chloroplastic-like
NA	Lj1g3v2114700.1	-2.49752	0.00237143	Ethylene-responsive transcription factor ERF026-like
NA	Lj5g3v1601860.1	-2.49963	0.00348894	NA
NA	Lj4g3v2253780.2	-2.51004	0.0285304	Serpin-ZX-like
NA	Lj3g3v2385550.1	-2.51442	0.00463981	Beta-xylosidase/alpha-L-arabinofuranosidase 2-like
NA	Lj2g3v1828650.1	-2.51734	0.0017615	NA
NA	Lj0g3v0207609.1	-2.51955	0.00619038	NA
NA	Lj3g3v0339020.1	-2.54091	0.0324013	Lectin protein, partial
NA	Lj1g3v4024010.1	-2.54476	0.0322362	Protein TRANSPARENT TESTA
NA	Lj3g3v1015420.1	-2.55448	0.00410213	Gibberellin 2-beta-dioxygenase 1-like
NA	Lj5g3v0627010.1	-2.55628	0.00192076	Probable leucine-rich repeat receptor-like serine/threonine-protein kinase At3g14840-like isoform X1
NA	Lj1g3v2609220.1	-2.5642	0.046442	BON1-associated protein 2-like
NA	Lj0g3v0111419.1	-2.57095	0.000102647	NA
NA	Lj4g3v3082760.1	-2.57263	0.000510296	NA
NA	Lj0g3v0075999.1	-2.57493	0.01797	Multidrug and toxin extrusion protein
NA	Lj0g3v0332719.1	-2.5951	0.00350883	NA
NA	Lj3g3v1957940.1	-2.59806	0.0280315	Benzyl alcohol O-benzoyltransferase-like
NA	Lj6g3v0927090.1	-2.60862	0.0211062	NA
NA	Lj0g3v0090109.1	-2.62727	0.00050174	NA
NA	Lj3g3v2995920.1	-2.62763	0.0229514	Cytochrome P450 94A1-like
NA	Lj4g3v1983400.1	-2.62827	0.00152998	NA
NA	Lj1g3v4752550.1	-2.63404	0.0149041	E3 ubiquitin-protein ligase PUB22-like
NA	Lj1g3v1582570.1	-2.64512	0.0242836	NA
NA	Lj0g3v0037029.1	-2.67221	6.63999e-05	Glycosyltransferase GT18P15
NA	Lj3g3v2719870.2	-2.67458	0.0130644	IAA-amino acid hydrolase ILR1-like 4-like
NA	Lj1g3v1526040.1	-2.69049	0.00504317	Fiber protein Fb19
NA	Lj6g3v1175110.1	-2.69716	0.0420368	Ethylene-responsive transcription factor ERF017-like
NA	Lj4g3v0575670.1	-2.70422	0.0423168	Probable carboxylesterase 12-like
NA	Lj0g3v0349989.1	-2.74582	0.0245965	NA
NA	Lj6g3v1984500.1	-2.76177	0.00232528	NA
NA	Lj2g3v2051030.1	-2.78082	0.0444714	NA
NA	Lj6g3v1954140.1	-2.78417	0.044505	Serine carboxypeptidase-like 12-like
NA	Lj1g3v4515810.1	-2.80071	0.0429989	Peptide transporter PTR3-A
NA	Lj2g3v0727390.1	-2.84089	0.00409197	ABC transporter C family member 10-like
NA	Lj4g3v0336910.1	-2.8572	0.00277083	Beta-xylosidase/alpha-L-arabinofuranosidase 2-like
NA	Lj1g3v3753760.1	-2.88465	0.041733	NA
NA	Lj0g3v0352469.1	-2.89765	0.0382766	O-acyltransferase WSD1-like
NA	Lj0g3v0093139.1	-2.90622	0.0116863	NA
NA	Lj1g3v4959910.1	-2.93456	0.0411454	Ammonium transporter 3 member 1-like
NA	Lj3g3v2887010.1	-2.94856	0.0246171	Myb-related protein Myb4-like isoform X1
NA	Lj3g3v2886960.1	-2.95443	0.0319316	Transcription repressor MYB6-like
NA	Lj0g3v0198749.1	-2.95558	0.0221717	NA
NA	Lj6g3v1078040.2	-2.95763	0.0432212	Histidine decarboxylase-like
NA	Lj0g3v0063259.1	-2.98609	0.0393618	NA
NA	Lj0g3v0327509.1	-2.99541	0.0283784	NA
NA	Lj0g3v0209699.1	-3.03288	0.0469115	Histidine decarboxylase-like
NA	Lj0g3v0292139.1	-3.0373	0.0116996	B3 domain-containing protein Os01g0234100-like isoform X1
NA	Lj0g3v0202569.1	-3.07763	0.0486067	NA
NA	Lj2g3v1453880.1	-3.12605	0.0476251	6-phosphofructokinase 5, chloroplastic-like
NA	Lj0g3v0296919.1	-3.13147	0.0390661	Nudix hydrolase 17, mitochondrial-like
NA	Lj1g3v0395870.1	-3.14247	0.00280605	NA
NA	Lj6g3v1946320.1	-3.15752	0.024349	NA
NA	Lj0g3v0125739.1	-3.18359	0.0450793	Laccase-14
NA	Lj0g3v0068869.1	-3.21085	0.0494644	NA
NA	Lj1g3v0264200.1	-3.21199	0.0314876	Acyl-
NA	Lj0g3v0160869.1	-3.22502	0.0261018	NA
NA	Lj2g3v1014120.1	-3.23853	0.0444298	NA
NA	Lj5g3v1887290.1	-3.23863	0.02417	Multicopper oxidase
NA	Lj6g3v1162900.1	-3.2447	0.0124772	SAUR-like auxin-responsive protein
NA	Lj5g3v2057350.1	-3.28816	0.0252627	Sugar transport protein 13-like
NA	Lj0g3v0156149.1	-3.29869	0.0219769	NA
NA	Lj1g3v4830300.2	-3.3247	0.0264481	ATP-binding cassette protein
NA	Lj6g3v1138550.1	-3.37692	0.0229571	Cytochrome P450 71A1-like
NA	Lj0g3v0357169.1	-3.39849	0.00661396	Dehydration-responsive element-binding protein 1F-like isoform 1
NA	Lj4g3v1450980.1	-3.43796	0.00318485	NA
NA	Lj0g3v0274439.1	-3.44821	0.010075	GA 20-oxidase
NA	Lj6g3v1088780.1	-3.47462	0.0177828	ATPase 8, plasma membrane-type-like
NA	Lj6g3v1966630.1	-3.47784	0.0283357	GDSL esterase/lipase At1g29670-like
NA	Lj1g3v0411510.1	-3.49821	0.00971323	NA
NA	Lj6g3v1077970.1	-3.52602	0.0193092	NA
NA	Lj2g3v0776870.1	-3.53315	0.044505	NA
NA	Lj2g3v3281250.1	-3.55797	0.0218243	Pectinesterase QRT1-like
NA	Lj0g3v0330629.1	-3.66374	0.0340994	NA
NA	Lj6g3v1078030.1	-3.66998	0.0206755	NA
NA	Lj4g3v1333460.1	-3.67661	0.0149204	Probable polygalacturonase At3g15720-like
NA	Lj1g3v4578500.1	-3.67963	0.0372406	NA
NA	Lj6g3v1138550.2	-3.6902	0.0280063	Cytochrome P450 71A1-like
NA	Lj1g3v4287670.1	-3.74382	0.0203524	Oligopeptide transporter OPT family
NA	Lj5g3v1699110.1	-3.74875	0.0363661	Leghemoglobin-like
NA	Lj1g3v3256680.1	-3.77634	0.0131572	MATE efflux family protein DTX1-like
NA	Lj2g3v3339380.1	-3.86899	0.000345169	NA
NA	Lj2g3v1252490.1	-3.88915	0.0241158	NA
NA	Lj3g3v0323320.2	-3.89503	0.0240171	Calmodulin-binding family protein isoform 1
NA	Lj1g3v2268470.1	-3.89648	0.0137311	NA
NA	Lj4g3v2525990.1	-3.94973	0.0143026	NA
NA	Lj4g3v1410010.1	-3.99948	0.000461867	Myosin heavy chain kinase B-like
NA	Lj0g3v0080199.1	-4.01396	0.0347337	Nodule-specific protein Nlj70
NA	Lj2g3v0776870.2	-4.15007	0.0226232	NA
NA	Lj6g3v1934080.1	-4.15103	0.0152422	Potassium channel KAT1-like isoform X3
NA	Lj1g3v1049430.1	-4.18558	0.014573	NA
NA	Lj4g3v2215220.1	-4.2665	0.0143982	NA
NA	Lj2g3v3087930.1	-4.29015	0.0376528	Cucumisin-like
NA	Lj0g3v0187029.1	-4.29173	0.011254	NA
NA	Lj1g3v3690230.1	-4.29703	0.0476808	Homocitrate synthase
NA	Lj2g3v0776860.1	-4.33585	0.0336772	Sst1 protein
NA	Lj0g3v0123689.1	-4.37635	0.00124207	NA
NA	Lj1g3v3690210.1	-4.37721	0.040089	NA
NA	Lj1g3v0948480.1	-4.39926	0.03032	NA
NA	Lj0g3v0182069.1	-4.41778	0.0152091	NA
NA	Lj5g3v1427640.1	-4.44155	0.0102243	NA
NA	Lj2g3v1014110.1	-4.44732	0.0201294	Quinone oxidoreductase-like protein At1g23740, chloroplastic-like
NA	Lj1g3v0514350.1	-4.44947	0.0308872	Expansin-A15-like
NA	Lj1g3v3690240.1	-4.4671	0.0252133	NA
NA	Lj5g3v1886260.1	-4.48991	0.0384355	Laccase-14
NA	Lj0g3v0257439.2	-4.49981	0.0294884	2-aminoethanethiol dioxygenase-like
NA	Lj0g3v0096089.1	-4.51407	0.0341822	NA
NA	Lj1g3v3444080.1	-4.64047	0.0400364	Ferric reductase defective 3b
NA	Lj0g3v0253119.1	-4.64996	0.0223877	Cucumisin-like
NA	Lj5g3v0495880.3	-4.71337	0.0380298	Chorismate mutase, chloroplastic-like isoform X1
NA	Lj0g3v0330719.1	-4.75029	0.0153726	NA
NA	Lj3g3v2982840.1	-4.76204	0.0445053	NA
NA	Lj0g3v0324199.1	-4.77162	0.0200274	NA
NA	Lj0g3v0277159.1	-4.85217	0.0263684	GDSL esterase/lipase At5g03610-like
NA	Lj0g3v0348559.1	-4.88782	0.005913	NA
NA	Lj4g3v0336320.1	-4.90008	0.022549	NA
NA	Lj3g3v0950730.1	-4.97031	0.00262434	Aspartic proteinase CDR1-like
NA	Lj1g3v3690250.1	-5.07288	0.0348366	Homocitrate synthase
NA	Lj4g3v0336000.1	-5.12291	0.0450894	WAT1-related protein At1g68170-like
NA	Lj2g3v1012910.1	-5.18441	0.0230312	GDSL esterase/lipase At5g14450-like
NA	Lj6g3v0927510.1	-5.24625	0.0275075	NA
NA	Lj3g3v1855670.1	-5.4271	0.0299704	Auxin-induced protein 5NG4-like
NA	Lj6g3v1055620.2	-5.52077	0.0152422	Cysteine-rich receptor-like protein kinase 10-like
NA	Lj4g3v1983610.1	-5.53891	0.00694894	RecName: Full=Early nodulin-16; Short=N-16; Flags: Precursor_x0001_gi|1771349|emb|CAA67829.1| ENOD16
NA	Lj4g3v1500420.1	-5.58363	0.0248611	NA
NA	Lj5g3v0186650.1	-5.62996	0.0252456	NA
NA	Lj2g3v3058600.1	-5.6471	0.0063989	Receptor-like protein kinase
NA	Lj5g3v1427660.1	-5.6643	0.0319079	NA
NA	Lj0g3v0225159.1	-5.74458	0.0320753	NA
NA	Lj0g3v0305209.1	-5.78795	0.0147838	Peroxidase
NA	Lj0g3v0010159.1	-5.85507	0.0133699	NA
NA	Lj6g3v1077520.1	-5.8976	0.000284037	NA
NA	Lj4g3v1500410.1	-6.19318	0.00879193	Metal transporter
NA	Lj0g3v0219089.1	-6.44785	0.0292518	Auxin-induced protein 5NG4-like
NA	Lj2g3v0981470.1	-6.61986	0.0122939	NA
NA	Lj5g3v1793490.1	-6.62613	0.0262168	NA
NA	Lj1g3v1183400.1	-6.97329	0.0126801	Peptide transporter
NA	Lj4g3v0937820.2	-7.00357	0.0112045	Probable polyol transporter 3-like
NA	Lj1g3v4549060.1	-7.33802	0.0260015	NA
NA	Lj0g3v0328799.1	-7.50346	0.016727	Ribonucleoside-diphosphate reductase small chain-like
NA	Lj1g3v0410090.1	-7.80945	0.0154264	Carbonic anhydrase
NA	Lj6g3v1720560.1	-7.97478	0.0124101	NA
NA	Lj3g3v0950710.1	-8.67114	0.00463028	Probable aspartic protease At2g35615-like
NA	Lj6g3v1421170.1	-9.46391	0.0316982	NA
a Annotation of either of the three following groups of the Common genes between 'ram1-2 vs. Gifu' and 'str-2 vs. Gifu' in which the gene is clustered:
AMS	R.i.-regulated (351 genes)
PSR	PSR-associated (69 genes)
AMS + PSR	R.i and PSR associated (18 gens)
Common	The intersect of the Common 996 DEGs
NA	not available

## Sheet: Table S6
Table S6. DEGs in roots of str-2 mutant vs. WT grown in NPK soil.
Group a	Transcript_ID	log2FC	FDR	Description
AMS	Lj5g3v2029500.1	12.175	0.000166844	NA
AMS	Lj0g3v0311249.1	6.69376	7.36427e-05	NA
AMS	Lj4g3v0793380.1	6.53398	0.00608121	NA
AMS	Lj0g3v0034349.1	5.88916	0.00405651	NA
AMS	Lj0g3v0363819.1	5.78649	0.000730459	NA
AMS	Lj0g3v0246369.1	5.68917	0.00918819	NA
AMS	Lj0g3v0205919.1	5.67476	0.00115036	NA
AMS	Lj3g3v0824780.1	5.66683	0.0004418	NA
AMS	Lj0g3v0211879.1	5.45702	0.0056852	NA
AMS	Lj0g3v0285319.1	5.32478	0.0146235	Probable 2-oxoglutarate/Fe(II)-dependent dioxygenase-like
AMS	Lj0g3v0157599.1	5.31352	0.000204443	NA
AMS	Lj1g3v4713060.1	5.27171	0.000931893	NA
AMS	Lj0g3v0166459.1	5.24684	0.000157142	NA
AMS	Lj5g3v0962820.1	5.13016	6.82711e-05	NA
AMS	Lj0g3v0324029.1	5.05852	0.0244756	NA
AMS	Lj4g3v2363120.1	5.01265	0.000321698	NA
AMS	Lj0g3v0324019.1	4.93458	0.0102644	NA
AMS	Lj5g3v1988770.2	4.93247	0.000609961	NADPH oxidase
AMS	Lj0g3v0167239.1	4.84036	0.00330906	NA
AMS	Lj0g3v0301649.1	4.62013	0.000600044	NA
AMS	Lj0g3v0303399.1	4.6103	0.00193845	NA
AMS	Lj4g3v2456240.1	4.58735	0.0018562	NA
AMS	Lj6g3v1693880.1	4.56999	0.00153437	NA
AMS	Lj3g3v2517530.1	4.50312	0.00019267	NA
AMS	Lj0g3v0134279.1	4.36282	0.00839235	Lectin
AMS	Lj0g3v0187249.1	4.34396	0.0187133	NA
AMS	Lj0g3v0069829.1	4.30007	0.00749653	Protein tolB
AMS	Lj3g3v1337990.1	4.28513	0.00399681	NA
AMS	Lj6g3v1549210.1	4.20659	0.00782266	2-succinylbenzoate-CoA ligase
AMS	Lj0g3v0102539.1	4.19459	0.00284201	CCP-like protein
AMS	Lj0g3v0146279.1	4.09021	0.00981831	NA
AMS	Lj2g3v2748820.1	4.05191	0.000298921	NA
AMS	Lj0g3v0111019.1	3.98296	9.04889e-05	Peroxidase1b
AMS	Lj0g3v0278459.1	3.89806	0.0494651	Beta-1,3-glucanase
AMS	Lj6g3v1692540.1	3.85845	0.000476282	NA
AMS	Lj0g3v0095529.1	3.85797	0.0115576	NA
AMS	Lj3g3v3224360.1	3.83295	0.000816495	NA
AMS	Lj1g3v3217930.3	3.82684	0.00926095	NA
AMS	Lj0g3v0104509.1	3.82116	0.00146193	NA
AMS	Lj6g3v1665380.2	3.81555	6.70558e-05	NA
AMS	Lj1g3v0385340.1	3.79459	0.000207346	NA
AMS	Lj0g3v0218909.1	3.77863	0.00783478	NA
AMS	Lj5g3v0175590.1	3.77648	0.0088333	NA
AMS	Lj0g3v0084369.1	3.75201	0.0199329	NA
AMS	Lj6g3v0030050.1	3.74414	0.0192298	Probable inorganic phosphate transporter 1-7-like
AMS	Lj0g3v0119149.1	3.73067	0.0132695	NA
AMS	Lj3g3v0718540.2	3.6973	0.000406094	Os01g0290300
AMS	Lj0g3v0290659.1	3.69482	0.0129823	NA
AMS	Lj3g3v2948530.1	3.6647	0.0197777	Aluminum-activated malate transporter 2-like
AMS	Lj3g3v3349710.1	3.65952	0.000557627	NA
AMS	Lj2g3v0634920.2	3.63482	0.010493	Disease resistance-like protein GS3-1
AMS	Lj0g3v0165489.1	3.62899	0.00509868	NA
AMS	Lj0g3v0214979.1	3.61617	0.0110746	NA
AMS	Lj5g3v0962810.1	3.59221	0.000435182	NA
AMS	Lj1g3v3217930.4	3.58029	0.00115283	NA
AMS	Lj0g3v0103289.1	3.56048	0.00786634	NA
AMS	Lj0g3v0313199.1	3.55896	0.0140431	NA
AMS	Lj5g3v0510870.1	3.55784	0.0168393	NA
AMS	Lj3g3v3261430.1	3.51145	0.0194162	Uncharacterized protein TCM_020721
AMS	Lj0g3v0114049.1	3.51056	0.02926	NA
AMS	Lj0g3v0064529.1	3.5098	0.014276	NA
AMS	Lj0g3v0081759.1	3.5081	0.0118199	NA
AMS	Lj0g3v0126529.1	3.47859	0.0056852	Lipoxygenase
AMS	Lj0g3v0104399.1	3.45146	0.032143	NHL domain-containing protein isoform 2
AMS	Lj0g3v0343349.1	3.43721	0.0250986	Pentatricopeptide repeat-containing protein
AMS	Lj0g3v0289809.1	3.41521	1.82879e-05	NA
AMS	Lj0g3v0112419.1	3.41236	0.031078	NA
AMS	Lj0g3v0207669.1	3.40147	0.0276175	Gibberellin 20 oxidase
AMS	Lj2g3v2414550.1	3.4003	0.0326282	NA
AMS	Lj5g3v0658240.1	3.3965	0.00228462	NA
AMS	Lj0g3v0215329.1	3.38985	0.011065	Signal peptidase complex catalytic subunit SEC11C-like
AMS	Lj0g3v0293399.1	3.36369	0.000834618	NA
AMS	Lj0g3v0297399.1	3.34607	0.0260591	NA
AMS	Lj0g3v0223919.1	3.22259	0.0279247	NA
AMS	Lj0g3v0179049.1	3.18777	0.0168339	NA
AMS	Lj0g3v0126519.1	3.18573	0.0104724	Lipoxygenase
AMS	Lj2g3v0661690.1	3.17323	0.00682539	NA
AMS	Lj0g3v0225669.1	3.12327	0.0319824	NA
AMS	Lj0g3v0259279.1	3.09442	0.0221592	NA
AMS	Lj5g3v0528850.1	3.06633	0.00255218	1-aminocyclopropane-1-carboxylate oxidase-like protein
AMS	Lj2g3v1778700.1	3.05871	0.0403748	NA
AMS	Lj0g3v0305449.1	3.00326	0.0175071	NA
AMS	Lj5g3v0539690.1	2.97979	0.00635059	NA
AMS	Lj0g3v0230689.1	2.96395	0.00151092	NA
AMS	Lj0g3v0180889.1	2.93937	0.0099724	NA
AMS	Lj0g3v0260159.1	2.92014	0.00047465	NA
AMS	Lj4g3v1215070.1	2.87396	0.000487424	NA
AMS	Lj0g3v0002249.1	2.82551	0.00107887	NA
AMS	Lj0g3v0158069.1	2.779	0.0060753	NA
AMS	Lj3g3v2517560.1	2.77558	0.00289196	NA
AMS	Lj6g3v0739980.1	2.77421	0.003555	Nudix hydrolase 2-like
AMS	Lj0g3v0280649.1	2.75391	0.00192544	Probable purine permease 11-like
AMS	Lj0g3v0087269.1	2.72703	0.00451337	NA
AMS	Lj0g3v0101729.1	2.69951	0.00109563	NA
AMS	Lj0g3v0320369.1	2.67245	0.00277427	NA
AMS	Lj1g3v3964670.1	2.64997	0.00713455	Phytosulfokine receptor 1-like
AMS	Lj5g3v2013990.1	2.61846	0.0351393	NA
AMS	Lj2g3v1817270.1	2.49548	0.0026131	NA
AMS	Lj0g3v0079959.1	2.48881	0.010288	NA
AMS	Lj5g3v1530100.1	2.45207	5.73044e-05	Galactinol synthase
AMS	Lj3g3v0718540.1	2.43562	0.00019267	Os01g0290300
AMS	Lj0g3v0248569.1	2.41395	0.0189451	NA
AMS	Lj4g3v0097310.1	2.34686	0.0173141	NA
AMS	Lj4g3v0279770.1	2.31088	0.00262135	Uncharacterized protein isoform 1
AMS	Lj2g3v2926350.2	2.31061	0.0345286	Molybdopterin biosynthesis protein CNX1-like
AMS	Lj1g3v1484020.1	2.30873	0.000565085	NA
AMS	Lj0g3v0087539.1	2.24253	0.00388016	NA
AMS	Lj0g3v0274099.1	2.22133	0.00302108	Carboxylesterase 1-like isoform 1
AMS	Lj0g3v0149849.1	2.16057	0.0241366	NA
AMS	Lj0g3v0348509.1	2.13769	0.0334402	Pathogenesis-related protein class 10
AMS	Lj3g3v0397200.1	2.1093	0.00132278	NA
AMS	Lj5g3v1412910.1	2.07513	0.000936541	NA
AMS	Lj1g3v4917440.1	2.03341	0.0179746	Monothiol glutaredoxin-S6-like
AMS	Lj1g3v4726850.1	-2.04668	0.00659545	Momilactone A synthase-like
AMS	Lj2g3v1469630.1	-2.09805	0.00125199	NA
AMS	Lj4g3v3116360.1	-2.10074	0.0119886	Potassium transporter
AMS	Lj4g3v2800440.1	-2.15817	0.00429856	Cytochrome P450 71A1-like
AMS	Lj4g3v2215610.1	-2.1753	0.00335866	Cation/H(+) antiporter 19-like
AMS	Lj2g3v1196600.1	-2.18595	0.00231066	NA
AMS	Lj4g3v0445700.1	-2.1891	4.61321e-05	Telomerase Cajal body protein 1-like
AMS	Lj1g3v2416590.1	-2.2162	0.00351798	UDP-glycosyltransferase 73B3-like
AMS	Lj2g3v0921530.1	-2.23005	0.00556438	Beta-1,4-mannosyl-glycoprotein 4-beta-N-acetylglucosaminyltransferase-like isoform X2
AMS	Lj4g3v0408360.1	-2.24269	0.00757268	L-type lectin-domain containing receptor kinase IX.1-like
AMS	Lj3g3v2576200.1	-2.26032	0.0319162	ABC transporter B family member 19-like
AMS	Lj6g3v1077640.1	-2.27164	0.0035792	Serine carboxypeptidase 24-like isoform 1
AMS	Lj4g3v1614710.1	-2.2798	0.0116968	Nitrate transporter 1.2-like
AMS	Lj6g3v1914560.1	-2.30847	0.00251278	NA
AMS	Lj3g3v0211970.1	-2.31937	0.0219214	NA
AMS	Lj0g3v0322169.1	-2.32691	0.000810478	NA
AMS	Lj6g3v1370740.1	-2.38891	0.00152594	Receptor-like protein kinase
AMS	Lj3g3v2920950.1	-2.41853	0.0404088	S-type anion channel SLAH1-like
AMS	Lj0g3v0088019.1	-2.44391	0.00813578	Lectin receptor-like kinase Tg-20
AMS	Lj0g3v0358589.1	-2.44802	0.000208572	Alpha galactosidase precursor
AMS	Lj2g3v1002750.1	-2.48924	0.0330054	Carbonic anhydrase
AMS	Lj6g3v1513560.1	-2.49734	0.00307792	Major allergen Pru ar 1-like
AMS	Lj1g3v3343940.1	-2.49874	0.00420695	COBRA-like protein
AMS	Lj5g3v2099760.1	-2.49942	0.00684851	NA
AMS	Lj1g3v4303220.1	-2.51932	0.0037038	Cytochrome P450 93A1-like
AMS	Lj3g3v0937880.1	-2.5272	0.00688455	DEAD-box ATP-dependent RNA helicase 47, mitochondrial-like
AMS	Lj6g3v1787850.1	-2.59222	0.00270832	NA
AMS	Lj0g3v0170799.1	-2.59579	0.0299812	NA
AMS	Lj3g3v0697060.1	-2.64321	0.00757607	Nuclear transcription factor Y subunit C-1-like
AMS	Lj0g3v0248869.1	-2.64381	0.00142088	Probable WRKY transcription factor 2-like
AMS	Lj5g3v1169780.1	-2.66065	0.00289041	NA
AMS	Lj0g3v0301439.1	-2.67311	0.00359733	NA
AMS	Lj5g3v0780660.1	-2.68891	0.000986815	NA
AMS	Lj0g3v0198339.1	-2.71027	0.00261385	Serine carboxypeptidase-like 42-like
AMS	Lj0g3v0321439.1	-2.71144	0.000248664	NA
AMS	Lj0g3v0339029.1	-2.72327	6.82711e-05	Glycerol-3-phosphate dehydrogenase
AMS	Lj0g3v0049599.1	-2.72668	0.0018976	Hermes
AMS	Lj1g3v0395760.1	-2.74176	0.000100097	Glutaredoxin-C1-like
AMS	Lj3g3v3541750.1	-2.75861	0.000747772	XIP aquaporin
AMS	Lj6g3v1048880.1	-2.77365	0.00321596	AP2-like ethylene-responsive transcription factor At1g16060-like
AMS	Lj1g3v4579400.1	-2.80304	0.00171595	NAC domain transcription factor
AMS	Lj0g3v0164769.1	-2.81672	0.00516199	NA
AMS	Lj1g3v3268820.1	-2.81934	6.07358e-05	NA
AMS	Lj3g3v3640290.1	-2.88065	0.000344176	Probable inactive purple acid phosphatase 27-like
AMS	Lj0g3v0252089.1	-2.89187	0.00407222	NA
AMS	Lj6g3v1945170.1	-2.89297	9.04889e-05	Gibberellin 2-beta-dioxygenase-like
AMS	Lj0g3v0281529.1	-2.90507	0.00063685	Serine carboxypeptidase-like 42-like isoform X2
AMS	Lj0g3v0168319.1	-2.96824	0.00174905	NA
AMS	Lj4g3v0119770.1	-3.0006	0.0154648	NA
AMS	Lj0g3v0349709.1	-3.00465	0.0147395	NA
AMS	Lj4g3v2140260.1	-3.06281	0.00939965	Cysteine-rich receptor-like protein kinase
AMS	Lj4g3v0408350.1	-3.09385	0.00228584	Receptor-like protein kinase
AMS	Lj0g3v0220089.1	-3.10233	0.00226731	NA
AMS	Lj4g3v0408370.1	-3.11892	0.00937889	Receptor-like protein kinase
AMS	Lj1g3v4914260.1	-3.13603	0.000748372	Zinc finger protein NUTCRACKER-like
AMS	Lj1g3v0051030.1	-3.15481	0.0276636	NA
AMS	Lj1g3v4914270.1	-3.15484	0.000143832	NA
AMS	Lj0g3v0222789.1	-3.16196	0.000357413	Serine carboxypeptidase-like 42-like, partial
AMS	Lj2g3v1613100.1	-3.17896	0.000732617	Syntaxin-binding protein
AMS	Lj0g3v0299009.1	-3.19178	0.000626989	NA
AMS	Lj2g3v1467940.1	-3.21519	0.00161819	NA
AMS	Lj0g3v0363079.1	-3.22086	0.00115318	Annexin-like protein RJ4-like isoform X3
AMS	Lj3g3v3086070.1	-3.23416	0.000143832	Beta-galactosidase 8-like
AMS	Lj6g3v1995740.1	-3.23587	8.36343e-05	Cysteine proteinase
AMS	Lj4g3v1683110.1	-3.26147	0.000366346	NA
AMS	Lj0g3v0127469.1	-3.29231	8.18647e-05	Probable purple acid phosphatase 20-like
AMS	Lj4g3v2376170.1	-3.31853	0.00109563	Isoflavonoid glucosyltransferase
AMS	Lj0g3v0294419.1	-3.34996	3.23958e-05	UDP-arabinopyranose mutase 3-like
AMS	Lj1g3v5034660.2	-3.3642	0.00565703	Triacylglycerol lipase 1
AMS	Lj2g3v1468610.1	-3.39935	0.000788733	NA
AMS	Lj5g3v1302260.1	-3.42457	6.54157e-05	Subtilisin-like protease-like
AMS	Lj2g3v1588510.1	-3.42958	0.00421706	NA
AMS	Lj3g3v1789010.1	-3.43911	0.00348935	MLP-like protein
AMS	Lj5g3v2246130.1	-3.44926	0.00433587	Serine/threonine protein phosphatase 2A 57 kDa regulatory subunit B' alpha isoform-like
AMS	Lj4g3v2871870.1	-3.46524	0.0433687	NA
AMS	Lj1g3v2416610.1	-3.53643	0.000982342	NA
AMS	Lj3g3v2296560.1	-3.54347	0.0117418	NA
AMS	Lj1g3v4626570.1	-3.55335	0.000423915	NA
AMS	Lj1g3v0416320.1	-3.55526	0.00848478	NA
AMS	Lj3g3v1932900.1	-3.58817	0.00155988	Reticuline oxidase-like protein-like
AMS	Lj0g3v0008399.1	-3.59403	0.000336188	NA
AMS	Lj1g3v4327760.1	-3.72075	0.000739262	Cysteine/histidine-rich C1 domain-containing protein
AMS	Lj2g3v2365850.1	-3.72231	0.0244462	NA
AMS	Lj0g3v0264449.1	-3.72604	0.00357355	NA
AMS	Lj6g3v1946290.1	-3.75491	6.07358e-05	Pyruvate dehydrogenase E1 component subunit beta-like
AMS	Lj5g3v0877180.1	-3.78447	3.4114e-05	Zeatin O-glucosyltransferase-like
AMS	Lj2g3v2017500.1	-3.82365	6.54157e-05	NA
AMS	Lj0g3v0132389.1	-3.85025	0.00126374	Sulfotransferase
AMS	Lj5g3v2182530.1	-3.86772	0.000366233	Core-2/I-branching beta-1,6-N-acetylglucosaminyltransferase family protein isoform 1
AMS	Lj2g3v1102980.1	-3.87705	0.000670456	Cytokinin-O-glucosyltransferase
AMS	Lj0g3v0263519.1	-3.88536	0.0284518	NA
AMS	Lj1g3v4515820.1	-3.9109	0.000109365	Peptide transporter PTR3-A
AMS	Lj6g3v0204660.2	-3.9448	0.00632629	NA
AMS	Lj3g3v3120810.2	-3.99775	0.021034	Chitinase
AMS	Lj2g3v1467930.1	-4.02498	0.000240203	ABC transporter G family member
AMS	Lj0g3v0299019.1	-4.06092	0.00718598	NA
AMS	Lj4g3v0496580.1	-4.09821	0.0155765	NA
AMS	Lj0g3v0141809.1	-4.1051	0.00197286	NA
AMS	Lj1g3v3354080.1	-4.12778	0.00174132	NA
AMS	Lj4g3v2785660.1	-4.15449	0.000449962	Serine/threonine protein kinase
AMS	Lj0g3v0084579.1	-4.18311	0.00336361	NA
AMS	Lj3g3v0776160.1	-4.19081	0.00710626	Sulfotransferase
AMS	Lj6g3v0927150.1	-4.2558	0.00051501	NA
AMS	Lj5g3v2045030.1	-4.32126	0.00118341	NA
AMS	Lj2g3v1467840.1	-4.33941	0.00272233	NA
AMS	Lj5g3v1118440.1	-4.3472	0.00010749	Uncharacterized protein TCM_003954
AMS	Lj6g3v1918310.1	-4.34936	0.00547289	NA
AMS	Lj1g3v3768310.1	-4.36207	9.04889e-05	NA
AMS	Lj1g3v3975750.1	-4.37207	0.00460985	Blue copper protein-like
AMS	Lj3g3v3054430.1	-4.37665	3.23958e-05	Serine carboxypeptidase-like 49-like
AMS	Lj5g3v1412690.1	-4.39241	0.0127198	Pathogenesis-related protein PR-4A-like isoform X1
AMS	Lj3g3v1718920.1	-4.39749	0.000858985	Cytokinin-O-glucosyltransferase
AMS	Lj3g3v3752250.1	-4.44239	0.000407838	Protein prune homolog
AMS	Lj2g3v1034640.1	-4.48347	0.0044261	NA
AMS	Lj0g3v0307069.1	-4.48809	0.000159722	Proline-rich receptor-like protein kinase PERK8-like
AMS	Lj0g3v0261939.1	-4.53082	0.000287109	Annexin-like protein RJ4-like
AMS	Lj6g3v1629680.1	-4.54045	0.00142088	Germin-like protein subfamily 1 member
AMS	Lj3g3v2849030.1	-4.55208	0.00023947	NA
AMS	Lj4g3v2785670.1	-4.56378	0.00434	NA
AMS	Lj1g3v4047190.1	-4.57784	0.0168382	Cysteine proteinase
AMS	Lj4g3v2376300.1	-4.61153	0.00685805	UDP-glucose flavonoid 3-O-glucosyltransferase 7-like
AMS	Lj3g3v0424200.1	-4.66371	0.00196609	Blue copper protein-like
AMS	Lj4g3v1415280.1	-4.69653	7.51803e-05	NA
AMS	Lj0g3v0083399.1	-4.69996	3.23958e-05	Exocyst complex component
AMS	Lj1g3v4047270.1	-4.7234	0.0159209	Cysteine proteinase
AMS	Lj0g3v0125149.1	-4.7351	0.00270832	UDP-glycosyltransferase 85A5-like
AMS	Lj5g3v1698930.1	-4.7421	0.000288236	Monocopper oxidase-like protein SKU5-like
AMS	Lj3g3v3055600.1	-4.76605	0.00211991	4-coumarate--CoA ligase-like 7-like
AMS	Lj5g3v0465920.1	-4.83173	0.000436274	Serine/threonine-protein kinase CTR1-like
AMS	Lj0g3v0205559.1	-4.83722	0.00464314	Bifunctional protein aas
AMS	Lj0g3v0100599.1	-4.85859	0.00734523	Dihydrodipicolinate synthase 2, chloroplastic-like
AMS	Lj0g3v0268629.1	-4.92106	0.0182946	NA
AMS	Lj1g3v0912030.1	-4.93377	0.000258712	Proline-rich receptor-like protein kinase PERK14-like
AMS	Lj2g3v1079560.1	-4.93612	0.000100097	Biotin carboxyl carrier protein of acetyl-CoA carboxylase 2, chloroplastic-like
AMS	Lj4g3v2478480.1	-4.94356	0.00710626	NA
AMS	Lj1g3v3975740.1	-4.95923	0.000124302	Blue copper protein-like
AMS	Lj0g3v0207289.1	-4.96176	0.00312624	Probable LRR receptor-like serine/threonine-protein kinase At4g31250-like
AMS	Lj0g3v0161499.1	-4.96575	8.22975e-05	Cytochrome P450
AMS	Lj0g3v0110289.1	-4.98423	0.00065291	NA
AMS	Lj2g3v1984740.1	-4.99048	0.000402079	PALMATE-LIKE PENTAFOLIATA1
AMS	Lj0g3v0320429.1	-5.01201	0.00117941	NA
AMS	Lj1g3v5021050.1	-5.04066	0.000351957	NA
AMS	Lj5g3v1176710.1	-5.0589	0.000392752	NA
AMS	Lj3g3v1642060.1	-5.08236	0.0124474	Cysteine proteinase
AMS	Lj3g3v0948330.1	-5.08362	0.00248622	Receptor-like protein kinase
AMS	Lj0g3v0300659.1	-5.14606	0.0129823	Cysteine proteinase
AMS	Lj2g3v0609620.2	-5.14661	0.00336842	0
AMS	Lj2g3v1549740.1	-5.21401	0.000257561	RING finger family protein
AMS	Lj3g3v0527240.1	-5.22669	0.00125199	Plasma membrane ATPase 1-like isoform 2
AMS	Lj3g3v3244190.1	-5.24763	0.00277427	NA
AMS	Lj0g3v0083929.1	-5.28369	0.00103489	NA
AMS	Lj1g3v5059320.1	-5.30513	0.00246445	Peptide transporter PTR1
AMS	Lj4g3v3061500.1	-5.31908	0.00223008	Probable peptide transporter At1g52190-like
AMS	Lj2g3v0632210.1	-5.34586	0.000369991	NA
AMS	Lj1g3v2634010.1	-5.36738	0.0391949	NA
AMS	Lj1g3v4047250.1	-5.36984	0.0175519	Cysteine proteinase
AMS	Lj0g3v0224369.1	-5.37045	0.00209321	NA
AMS	Lj0g3v0104499.1	-5.37883	0.000286881	ABC transporter G family member
AMS	Lj2g3v2437090.1	-5.39216	0.00368495	NA
AMS	Lj0g3v0236629.1	-5.42663	0.000100097	NA
AMS	Lj0g3v0000069.1	-5.47654	0.0146572	Cysteine proteinase
AMS	Lj0g3v0329039.1	-5.48535	9.04889e-05	Cytochrome P450 monooxygenase
AMS	Lj6g3v1873600.1	-5.50951	0.00368495	NA
AMS	Lj1g3v4002580.1	-5.53511	0.00152345	Peroxidase 44-like
AMS	Lj1g3v5021150.1	-5.54295	0.00276001	Acidic endochitinase
AMS	Lj1g3v2952290.1	-5.54345	0.00084421	AP2-like ethylene-responsive transcription factor
AMS	Lj0g3v0162709.1	-5.55743	0.000100097	NA
AMS	Lj1g3v4047240.1	-5.56352	0.0056852	Cysteine proteinase
AMS	Lj3g3v1182390.1	-5.57665	0.00023675	Germin-like protein 9-3-like
AMS	LjRAM1.1	-5.62922	0.00140378	RAM1
AMS	Lj0g3v0236619.1	-5.64395	0.000909659	Abscisic acid 8'-hydroxylase 3-like
AMS	Lj0g3v0307059.1	-5.73887	0.000131943	NA
AMS	Lj6g3v0792070.1	-5.76135	0.00119797	NA
AMS	Lj0g3v0349529.1	-5.76307	0.00684851	Triacylglycerol lipase 2-like
AMS	Lj1g3v0053670.1	-5.82286	0.000885438	NA
AMS	Lj2g3v1467810.1	-6.03268	0.000700029	NA
AMS	Lj2g3v1338880.1	-6.07622	0.000100097	AP2-like ethylene-responsive transcription factor ANT-like
AMS	Lj6g3v2055760.1	-6.09414	0.00335514	Kelch-like protein 8-like
AMS	Lj1g3v0487810.1	-6.11241	0.00203714	NA
AMS	Lj0g3v0267749.1	-6.24736	0.00161819	Beta-galactosidase 6
AMS	Lj4g3v3115140.1	-6.31211	0.000581965	ABC transporter G family member 16-like
AMS	Lj1g3v2952280.1	-6.38657	1.67631e-05	Ethylene-responsive transcription factor WRI1-like
AMS	Lj0g3v0129629.1	-6.40077	0.000700183	0
AMS	Lj0g3v0216519.1	-6.41512	0.000167503	Germin-like protein 9-3-like
AMS	Lj0g3v0095519.1	-6.43878	0.00047501	Basic 7S globulin 2-like
AMS	Lj0g3v0133349.1	-6.43991	0.000100097	Probable LRR receptor-like serine/threonine-protein kinase RLK-like
AMS	Lj3g3v1101540.1	-6.50713	0.00165995	NA
AMS	Lj5g3v1598410.1	-6.6196	0.000248664	NA
AMS	Lj0g3v0168269.1	-6.72632	0.000169303	NA
AMS	Lj2g3v0561290.1	-6.73726	0.000414092	NA
AMS	LjRAM2.1	-6.74246	0.00036272	RAM2
AMS	Lj1g3v1991630.1	-6.77026	0.00368495	Receptor-like protein kinase
AMS	Lj3g3v1641950.1	-6.79507	0.000730459	Cysteine proteinase
AMS	Lj1g3v0948470.1	-6.94826	0.000349847	AM-induced phosphate transporter
AMS	Lj0g3v0095509.1	-6.95295	0.000644432	NA
AMS	Lj2g3v1267200.1	-7.04829	0.00065291	Acidic endochitinase-like
AMS	Lj1g3v0395830.1	-7.18813	0.00135343	Succinyl-CoA ligase alpha 1 subunit-like
AMS	Lj0g3v0097359.1	-7.1892	0.00242695	NA
AMS	Lj2g3v1734490.1	-7.21117	0.000799576	Replication factor C subunit
AMS	Lj0g3v0261949.1	-7.31729	0.00122351	NA
AMS	Lj2g3v3234610.1	-7.33487	0.000908971	Leucine-rich repeat receptor-like protein kinase
AMS	Lj4g3v1440680.1	-7.37426	0.000124302	U-box domain-containing protein 36-like
AMS	Lj4g3v2618520.1	-7.4377	0.000644912	NIP aquaporin
AMS	Lj2g3v1467800.1	-7.56538	0.000286968	Agglutinin-2-like
AMS	Lj2g3v2002920.1	-7.61676	0.00036272	Subtilase
AMS	Lj1g3v4047290.1	-7.63019	0.00051638	Cysteine proteinase
AMS	Lj3g3v0821290.1	-7.86945	6.82711e-05	Scarecrow-like protein 3-like
AMS	Lj3g3v3579330.1	-7.88057	4.56467e-05	NA
AMS	Lj1g3v2635080.1	-8.01442	1.82879e-05	NA
AMS	Lj5g3v1190130.1	-8.20564	0.000111801	Acidic endochitinase-like
AMS	Lj4g3v0120140.1	-8.4116	0.000245425	NA
AMS	Lj0g3v0271989.1	-8.56874	0.0025563	Agamous-like MADS-box protein AGL80-like
AMS	Lj0g3v0115479.1	-8.6172	0.000301081	High affinity ammonium transporter
AMS	Lj1g3v2634000.1	-8.66291	0.000204443	NA
AMS	Lj6g3v1008230.1	-8.69855	0.000872847	NA
AMS	Lj1g3v4139430.1	-8.76387	0.000343973	NA
AMS	Lj1g3v3182350.1	-8.77059	0.000308056	NA
AMS	Lj0g3v0193739.1	-9.3543	0.00844695	NA
AMS	Lj5g3v2169500.1	-9.40676	0.000307472	Myristoyl-acyl carrier protein thioesterase, chloroplastic-like
AMS	Lj0g3v0355199.1	-9.40833	0.0024175	NA
AMS	Lj6g3v1078610.1	-9.67313	0.00186593	NA
AMS	Lj3g3v1531180.1	-9.95531	7.24102e-05	NA
AMS	Lj5g3v2169510.1	-9.96491	0.000257561	NA
AMS	Lj5g3v1204350.1	-10.0505	0.000366346	NA
AMS	Lj0g3v0068119.1	-10.0877	0.000977859	NA
AMS	Lj0g3v0216859.1	-10.177	0.000913591	NA
AMS	Lj3g3v0821300.1	-10.1974	0.00023675	Scarecrow-like protein 3-like
AMS	Lj0g3v0224359.1	-10.2847	0.000454062	Proline-rich receptor-like protein kinase PERK8-like
AMS	Lj0g3v0212459.1	-10.3057	0.00178619	NA
AMS	Lj0g3v0161739.1	-10.4622	3.23958e-05	TPA: histone H4.3
AMS	Lj0g3v0208009.1	-10.6342	6.07358e-05	NA
AMS	Lj0g3v0111029.1	-10.7753	0.00118072	RING-H2 finger protein ATL5F
AMS	Lj5g3v2182560.1	-10.9415	0.000169303	NA
AMS	Lj0g3v0328299.1	-11.6123	0.00132354	Polyketide reductase
AMS	Lj4g3v1600390.1	-11.9009	0.000291923	NA
AMS	Lj0g3v0332419.1	-12.3804	0.000363739	NA
AMS	Lj0g3v0325269.1	-12.6313	0.000320446	NA
AMS	Lj0g3v0277259.1	-13.6136	0.00011739	Vinorine synthase-like
PSR	Lj0g3v0310179.1	8.43037	1.67631e-05	SPX domain-containing protein 3-like
PSR	Lj4g3v2214900.1	7.61439	3.89135e-05	NA
PSR	Lj0g3v0131769.1	7.03639	7.51803e-05	Aluminum-activated malate transporter 12-like
PSR	Lj5g3v0681150.1	6.66572	5.73044e-05	NA
PSR	Lj4g3v2405410.1	5.86601	3.87444e-06	Purple acid phosphatase 8-like
PSR	Lj3g3v2693540.1	5.79658	3.4114e-05	Inorganic pyrophosphatase 2-like
PSR	Lj0g3v0319779.1	5.30899	1.67631e-05	Pyridoxal phosphate phosphatase-related protein
PSR	Lj4g3v1880330.1	5.13068	9.18654e-05	SPX domain-containing protein 2-like
PSR	Lj0g3v0319789.1	5.06541	2.75464e-05	Inorganic pyrophosphatase 2-like
PSR	Lj1g3v4691540.1	4.94387	0.000226524	NA
PSR	Lj0g3v0319799.1	4.88368	0.000120442	Inorganic pyrophosphatase 2-like
PSR	Lj5g3v1073710.1	4.877	3.23958e-05	SPX domain-containing protein 2-like
PSR	Lj0g3v0129459.1	4.70637	0.000330136	NA
PSR	Lj0g3v0319729.1	4.66472	0.000143536	Inorganic pyrophosphatase 1-like
PSR	Lj1g3v0672100.1	4.63596	2.75511e-05	SPX domain-containing protein 2-like
PSR	Lj3g3v3337410.1	4.55668	0.000169303	NA
PSR	Lj6g3v0030010.1	4.50719	0.0122012	Phosphate transporter
PSR	Lj6g3v0030000.1	4.49771	0.00437769	Phosphate transporter
PSR	Lj2g3v0636570.1	4.48034	2.60983e-05	Purple acid phosphatase 17-like isoform X1
PSR	Lj1g3v3458500.1	4.37946	0.00118974	Calcium-binding EF-hand family protein
PSR	Lj4g3v2253560.1	4.11784	0.000258385	NA
PSR	Lj6g3v0029990.1	4.11098	0.0038109	NA
PSR	Lj2g3v3070850.3	4.09294	0.0216947	Protein TRANSPARENT TESTA 12-like
PSR	Lj4g3v1720820.1	3.99457	3.23958e-05	NA
PSR	Lj3g3v0826100.1	3.84244	0.00474937	Ent-kaurenoic acid oxidase 2-like, partial
PSR	Lj4g3v1389110.1	3.67488	0.0111961	NA
PSR	Lj0g3v0097519.1	3.65675	1.82879e-05	NA
PSR	Lj4g3v1037630.1	3.61976	0.00503293	Flavanone 3-hydroxylase
PSR	Lj2g3v1130620.1	3.5566	6.70558e-05	Nuclease S1
PSR	Lj1g3v2066520.1	3.49865	0.00162902	Carotenoid 9,10(9',10')-cleavage dioxygenase-like
PSR	Lj6g3v1201360.1	3.46626	0.000143536	NA
PSR	Lj5g3v0108490.1	3.42497	0.010089	Dihydroflavonol 4-reductase
PSR	Lj3g3v1487200.1	3.39428	0.00857476	Flavanone 3-hydroxylase
PSR	Lj0g3v0319769.1	3.36352	0.00079497	Inorganic pyrophosphatase 2-like
PSR	Lj4g3v0423090.1	3.33607	0.00564405	Anthocyanidin reductase ANR1-4
PSR	Lj1g3v3892190.1	3.28375	6.07358e-05	Glycerophosphodiester phosphodiesterase GDE1-like
PSR	Lj1g3v4140630.1	3.22901	1.67631e-05	Alpha-glucosidase yihQ-like
PSR	Lj0g3v0203839.1	3.21996	0.00036272	Cytochrome P450 716B1-like
PSR	Lj3g3v2390800.4	3.13266	0.00245196	NA
PSR	Lj3g3v2693540.2	3.11028	4.30696e-05	Inorganic pyrophosphatase 2-like
PSR	Lj0g3v0125209.1	3.09016	6.4593e-05	NA
PSR	Lj1g3v2896070.1	3.05732	0.0285556	UDP-glucuronosyl/UDP-glucosyltransferase
PSR	Lj2g3v3070850.1	2.97938	0.0378721	Protein TRANSPARENT TESTA 12-like
PSR	Lj5g3v0108500.1	2.91425	0.00829377	Dihydroflavonol 4-reductase
PSR	Lj0g3v0259659.1	2.86707	0.0200311	NA
PSR	Lj3g3v3640070.1	2.86194	9.74231e-05	Phosphate starvation-induced gene 3 isoform 1
PSR	Lj1g3v3221300.1	2.82383	0.00120986	Calcium-binding EF-hand family protein
PSR	Lj0g3v0180279.1	2.76631	0.00608564	NA
PSR	Lj1g3v4764700.1	2.74662	0.0165015	NA
PSR	Lj3g3v1170210.1	2.68202	1.67631e-05	NA
PSR	Lj0g3v0145339.1	2.64339	0.00351798	NA
PSR	Lj3g3v1312770.1	2.57843	0.0184413	Aspartic protease isoform 2
PSR	Lj4g3v1935520.1	2.56894	6.82711e-05	NA
PSR	Lj0g3v0131419.1	2.53443	0.0423308	UDP-glycosyltransferase 85A3-like, partial
PSR	Lj0g3v0262489.1	2.44433	0.0116806	NA
PSR	Lj4g3v0097300.1	2.28486	0.00199273	U-box domain-containing protein 35-like
PSR	Lj2g3v1172450.1	2.25902	0.0198931	NA
PSR	Lj4g3v1935530.1	2.25854	4.30696e-05	Monogalactosyldiacylglycerol synthase 2, chloroplastic-like
PSR	Lj0g3v0311419.1	2.21472	0.00353384	NA
PSR	Lj0g3v0147519.1	2.2052	0.0279968	NA
PSR	Lj6g3v2043210.1	2.14709	0.000742078	NA
PSR	Lj0g3v0303429.1	2.12626	9.74231e-05	NA
PSR	Lj5g3v1427720.1	2.11216	0.0152228	NA
PSR	Lj1g3v2141030.1	2.08718	0.00176148	S-type anion channel SLAH1-like
PSR	Lj0g3v0303419.1	2.04222	0.000344661	NA
PSR	Lj6g3v1753250.1	2.04044	5.73044e-05	Inositol monophosphatase
PSR	Lj0g3v0185859.1	-2.47552	0.000864173	Cyclic nucleotide-gated ion channel 4-like isoform X1
PSR	Lj4g3v1388360.1	-2.5765	0.00626791	Probable calcium-binding protein CML31-like
PSR	Lj6g3v2030860.1	-2.75793	6.70558e-05	NA
AMS + PSR	Lj0g3v0158969.1	7.07813	0.000945275	NA
AMS + PSR	Lj5g3v0681020.1	7.06992	0.000209886	NA
AMS + PSR	Lj0g3v0347759.1	5.69495	0.000159722	NA
AMS + PSR	Lj4g3v2882180.1	4.90557	8.42778e-05	NA
AMS + PSR	Lj0g3v0151869.1	4.66418	0.0010496	NA
AMS + PSR	Lj0g3v0275209.2	4.33211	0.0119617	Probable receptor-like protein kinase At1g67000-like
AMS + PSR	Lj0g3v0319749.1	4.24615	1.67631e-05	NA
AMS + PSR	Lj1g3v0318140.1	3.57139	1.67631e-05	NA
AMS + PSR	Lj1g3v4226770.1	3.34923	0.00108196	NA
AMS + PSR	Lj0g3v0105939.1	3.34783	0.000398656	2,3-bisphosphoglycerate-dependent phosphoglycerate mutase-like
AMS + PSR	Lj5g3v0290490.1	3.19491	1.67631e-05	NA
AMS + PSR	Lj2g3v0636790.1	2.75169	0.000308285	NA
AMS + PSR	Lj0g3v0032249.1	2.64354	0.000730459	2,3-bisphosphoglycerate-dependent phosphoglycerate mutase-like
AMS + PSR	Lj0g3v0202329.1	2.36986	0.0270353	Transcription factor ORG2-like
AMS + PSR	Lj2g3v1172600.1	-2.18525	0.00154905	Clavaminate synthase-like protein At3g21360-like
AMS + PSR	Lj1g3v2809510.1	-2.61848	0.00175109	NA
AMS + PSR	Lj2g3v2509000.1	-4.85602	0.000487581	Probable glutathione S-transferase-like
AMS + PSR	Lj2g3v1828780.1	-8.07847	0.000390487	NA
Common	Lj3g3v3527540.1	12.4504	6.4593e-05	NA
Common	Lj0g3v0268559.1	11.8488	4.61321e-05	Basic-leucine zipper transcription factor family protein isoform 1
Common	Lj0g3v0214159.1	11.1246	2.75464e-05	NA
Common	Lj0g3v0002559.1	10.269	0.000700029	NA
Common	Lj0g3v0083579.1	10.2491	0.00656741	NA
Common	Lj6g3v0083170.1	10.2348	0.0124057	NA
Common	Lj0g3v0014419.1	9.76643	0.00370635	NA
Common	Lj4g3v2140330.1	9.71564	0.00201877	NA
Common	Lj6g3v0920910.1	9.40211	0.0010319	NA
Common	Lj4g3v0002140.1	9.34058	0.000104054	NA
Common	Lj0g3v0118169.1	9.3292	0.000522358	NA
Common	Lj3g3v1421850.1	9.31315	0.000514877	NA
Common	Lj5g3v0875890.1	9.26023	0.000450291	Oligoribonuclease
Common	Lj2g3v2028880.1	9.21967	0.00121624	NA
Common	Lj3g3v0821110.1	9.16871	0.00245323	NA
Common	Lj2g3v1024200.1	9.13776	0.000393209	NA
Common	Lj0g3v0255179.1	9.11333	0.000489829	NA
Common	Lj2g3v1757090.1	9.09342	0.0379158	NA
Common	Lj2g3v1201310.1	9.09284	0.000298797	NA
Common	Lj0g3v0277569.1	9.06094	0.000393209	NA
Common	Lj2g3v2028890.1	9.04331	0.00378787	NA
Common	Lj4g3v0745890.1	8.99946	0.000330136	NA
Common	Lj1g3v4579600.1	8.94681	0.000352095	NA
Common	Lj6g3v1513700.1	8.94422	0.00286625	NA
Common	Lj0g3v0162849.1	8.83363	0.000913595	NA
Common	Lj3g3v2661980.1	8.78056	0.00223008	NA
Common	Lj3g3v0618110.1	8.68806	0.000491916	NA
Common	Lj1g3v4808800.1	8.58471	6.54157e-05	NA
Common	Lj1g3v4830180.1	8.51383	5.42479e-05	NA
Common	Lj5g3v0433490.1	8.50188	6.60737e-05	NA
Common	Lj3g3v3640080.1	8.47052	0.0039156	NA
Common	Lj0g3v0336949.1	8.44656	0.0184493	Cationic peroxidase 1-like
Common	Lj0g3v0327519.1	8.42321	0.000732617	NA
Common	Lj1g3v2609240.1	8.30254	5.73044e-05	NA
Common	Lj6g3v2006290.1	8.2314	6.60737e-05	NA
Common	Lj2g3v0894410.1	8.19938	0.0227901	Inositol oxygenase 2-like
Common	Lj0g3v0221389.1	8.11752	0.000119846	NA
Common	Lj3g3v2437620.1	7.99838	0.00260839	NA
Common	Lj0g3v0173649.1	7.86012	0.000204443	NA
Common	Lj0g3v0075659.1	7.84919	0.000209886	NA
Common	Lj2g3v1880810.1	7.74264	3.23958e-05	NA
Common	Lj4g3v3113030.1	7.57899	0.00987845	NA
Common	Lj1g3v3846890.1	7.5333	0.000100097	NA
Common	Lj4g3v1202260.1	7.53023	0.00108595	NA
Common	Lj3g3v2661970.1	7.52664	0.00152345	NA
Common	Lj5g3v0609940.1	7.46932	0.000107847	NA
Common	Lj3g3v0966720.1	7.41452	0.00153845	NA
Common	Lj3g3v1131100.1	7.17716	0.000129146	NA
Common	Lj5g3v0962970.1	7.16533	0.000154222	NA
Common	Lj3g3v1295940.1	7.12464	0.00087576	NA
Common	Lj1g3v4830270.1	7.03759	0.000834417	NA
Common	Lj0g3v0338729.1	7.02226	0.000245809	HAT dimerisation
Common	Lj0g3v0212359.1	7.01371	4.61321e-05	NA
Common	Lj1g3v2610280.1	6.8318	0.000137103	NA
Common	Lj5g3v1956990.1	6.70186	0.0026131	NA
Common	Lj1g3v4830250.1	6.62426	0.000304284	NA
Common	Lj2g3v0487980.1	6.61433	0.000542826	NA
Common	Lj6g3v0635310.1	6.51024	0.000147987	NA
Common	Lj2g3v2028900.1	6.43883	0.00490272	NA
Common	Lj1g3v3977160.1	6.41253	0.00023056	NA
Common	Lj4g3v3058220.1	6.40584	0.00168678	NA
Common	Lj5g3v0712210.1	6.36646	0.00100703	NA
Common	Lj5g3v0875870.1	6.35047	0.000136885	Oligoribonuclease
Common	Lj2g3v0179270.1	6.33317	0.00405913	NA
Common	Lj0g3v0017199.1	6.32885	0.00170452	NA
Common	Lj0g3v0275019.1	6.32062	0.00065291	NA
Common	Lj1g3v1648950.1	6.25714	0.0187754	Patatin-like protein
Common	Lj0g3v0021909.1	6.20502	0.00402713	NA
Common	Lj0g3v0023629.1	6.17887	0.00172068	NA
Common	Lj4g3v0281010.1	6.1433	9.66109e-05	NA
Common	Lj0g3v0150299.1	6.11795	7.55134e-05	NA
Common	Lj0g3v0118439.1	6.1103	9.66109e-05	NA
Common	Lj5g3v0526420.1	6.08318	0.00124055	NA
Common	Lj4g3v3112850.1	6.05307	0.000581965	NA
Common	Lj4g3v1335310.1	5.84986	7.51803e-05	NA
Common	Lj0g3v0325349.1	5.8048	0.000227521	NA
Common	Lj0g3v0092799.1	5.78387	0.000436274	NA
Common	Lj1g3v2610260.1	5.74251	0.000399935	NA
Common	Lj1g3v4830260.1	5.74172	0.000581965	NA
Common	Lj0g3v0277509.1	5.73032	0.000688645	NA
Common	Lj3g3v2518960.1	5.72871	0.000476575	NA
Common	Lj6g3v0927400.1	5.70636	0.000533504	NA
Common	Lj3g3v1295950.1	5.69202	0.00472486	NA
Common	Lj0g3v0194239.1	5.66433	0.00597999	Probable receptor-like protein kinase At5g39020-like
Common	Lj3g3v1739270.1	5.65351	0.000833205	Transcription factor bZIP70
Common	Lj2g3v3070850.2	5.59864	0.0144493	Protein TRANSPARENT TESTA 12-like
Common	Lj1g3v2940680.1	5.57358	0.000121187	Cationic amino acid transporter 9, chloroplastic-like isoform X1
Common	Lj1g3v3917940.1	5.55826	0.000142779	NA
Common	Lj0g3v0113339.1	5.51872	0.000120442	NA
Common	Lj3g3v1739260.1	5.47908	9.74231e-05	NA
Common	Lj0g3v0262809.1	5.42046	0.0066996	NA
Common	Lj0g3v0062929.1	5.39036	0.0121857	NA
Common	Lj0g3v0329909.2	5.37722	0.00819393	NA
Common	Lj1g3v1785810.1	5.3647	0.000830536	NA
Common	Lj4g3v1202110.1	5.27251	0.000581965	NA
Common	Lj1g3v1817740.1	5.27069	0.0383795	NA
Common	Lj4g3v2573960.1	5.25112	0.000452352	NA
Common	Lj3g3v1603990.1	5.19257	0.00601271	NA
Common	Lj2g3v3337730.1	5.1829	0.00353384	NA
Common	Lj0g3v0002549.1	5.15684	0.000872847	NA
Common	Lj4g3v0281020.1	5.15196	0.000157645	NA
Common	Lj3g3v0718620.1	5.10071	0.00140375	NA
Common	Lj3g3v2172630.1	5.09647	0.00221882	NA
Common	Lj0g3v0002579.1	5.08553	0.0163627	NA
Common	Lj0g3v0272489.1	5.07241	0.00277427	ABC transporter G family member 21-like
Common	Lj5g3v1927270.1	5.05963	0.00181135	NA
Common	Lj4g3v0281030.1	5.05435	7.36427e-05	NA
Common	Lj1g3v2610270.1	5.05343	0.00286625	NA
Common	Lj0g3v0096219.1	5.04491	0.000661023	NA
Common	Lj3g3v1475770.1	5.0023	0.000298797	Cytochrome P450 83B1-like
Common	Lj0g3v0229789.1	4.98647	5.73044e-05	NA
Common	Lj0g3v0309069.1	4.98066	0.00865457	Beta-glucosidase
Common	Lj0g3v0104519.1	4.91578	0.000802219	NA
Common	Lj3g3v0139640.1	4.88755	0.00844497	NA
Common	Lj1g3v3833720.1	4.86332	0.00261286	NA
Common	Lj1g3v1381020.1	4.82674	0.00125199	NA
Common	Lj0g3v0066809.1	4.82515	0.00635573	NA
Common	Lj6g3v1138600.1	4.81939	0.00213493	NA
Common	Lj2g3v0621040.2	4.80054	0.00441517	NA
Common	Lj0g3v0334119.1	4.78985	0.000246452	NA
Common	Lj3g3v2518950.1	4.78803	0.00168873	NA
Common	Lj6g3v0635180.1	4.78445	0.0047869	NA
Common	Lj2g3v0636150.1	4.76379	0.00362674	NA
Common	Lj0g3v0093019.1	4.7595	0.000304284	NA
Common	Lj6g3v0919970.1	4.75545	0.00146193	NA
Common	Lj0g3v0184089.1	4.74935	0.021842	Cytochrome P450
Common	Lj0g3v0093019.3	4.73649	0.000208278	NA
Common	Lj0g3v0164929.1	4.73647	0.000380203	NA
Common	Lj2g3v1758450.1	4.72005	0.0198931	Probable polyol transporter 3-like
Common	Lj0g3v0290259.1	4.71734	0.0140885	GDSL esterase/lipase At1g29670-like
Common	Lj2g3v1984590.1	4.71591	0.000330136	NA
Common	Lj0g3v0195319.3	4.70977	0.00168535	NA
Common	Lj0g3v0332159.1	4.68046	0.000618924	NA
Common	Lj3g3v1855700.1	4.62251	0.00112244	NA
Common	Lj0g3v0213179.1	4.6052	0.00836203	Endochitinase-like
Common	Lj6g3v1355420.2	4.60395	0.00184369	Core-2/I-branching beta-1,6-N-acetylglucosaminyltransferase family protein
Common	Lj3g3v0948230.1	4.60118	0.000866497	NA
Common	Lj0g3v0119739.1	4.57657	0.036887	NA
Common	Lj3g3v0718530.1	4.55249	0.00212693	NA
Common	Lj5g3v0322390.1	4.54076	0.000136613	NA
Common	Lj5g3v2182470.1	4.52933	0.00237491	NA
Common	Lj0g3v0305009.1	4.51335	0.00169315	NA
Common	Lj0g3v0161109.1	4.5005	0.00785272	NA
Common	Lj0g3v0349999.1	4.48401	0.00713455	NA
Common	Lj6g3v0367990.1	4.44967	0.00552199	E3 ubiquitin-protein ligase UPL4-like
Common	Lj1g3v3648640.1	4.42362	0.00232561	NA
Common	Lj2g3v1022160.1	4.41193	0.00154705	Cytochrome P450 82A4-like
Common	Lj5g3v1927260.1	4.3973	0.0119634	NA
Common	Lj3g3v3613650.1	4.3665	0.000316968	NA
Common	Lj0g3v0170989.1	4.34912	0.00510553	NA
Common	Lj0g3v0322339.1	4.33192	0.00979752	NA
Common	Lj4g3v2666320.2	4.31041	0.000632792	SHOOT1 protein
Common	Lj4g3v2573970.1	4.30964	0.000134203	NA
Common	Lj4g3v2573980.1	4.28746	0.00128843	NA
Common	Lj6g3v1880410.1	4.2785	8.42778e-05	Basic 7S globulin-like
Common	Lj0g3v0257269.1	4.27395	0.0125862	Metal tolerance protein 4
Common	Lj1g3v1596870.1	4.27381	0.00101544	NA
Common	Lj0g3v0184099.1	4.26879	0.0223662	Cytochrome P450
Common	Lj0g3v0276849.1	4.25817	0.00157256	NBS-containing resistance-like protein
Common	Lj3g3v2297650.1	4.25448	0.00335866	E3 SUMO-protein ligase SIZ1-like isoform X1
Common	Lj4g3v2826730.1	4.24443	0.00129472	RCC1 and BTB domain-containing protein
Common	Lj0g3v0344289.1	4.23804	0.0127189	NA
Common	Lj0g3v0104799.1	4.19279	0.0161797	NA
Common	Lj4g3v2916530.1	4.1894	0.0165246	NA
Common	Lj0g3v0364449.1	4.18812	0.00603462	NA
Common	Lj1g3v0786210.1	4.17371	0.00127863	NA
Common	Lj1g3v4865550.1	4.1645	0.00626791	NA
Common	Lj0g3v0093759.1	4.15498	0.000818236	NA
Common	Lj0g3v0276979.1	4.12683	0.0115377	NA
Common	Lj5g3v1599640.1	4.10908	0.0140251	NA
Common	Lj1g3v2451210.1	4.09655	0.00136974	NA
Common	Lj0g3v0161979.1	4.09471	0.000100097	NA
Common	Lj3g3v3689930.1	4.06423	0.00711969	NA
Common	Lj4g3v2249100.1	4.0479	0.0088239	NA
Common	Lj0g3v0243549.1	4.02377	0.000739262	NA
Common	Lj0g3v0351929.1	4.02199	0.00154769	NA
Common	Lj0g3v0058829.1	4.02157	0.000321698	NA
Common	Lj3g3v1336980.1	4.01892	0.0213373	NA
Common	Lj0g3v0167229.1	4.00647	0.00634182	NA
Common	Lj0g3v0114459.1	4.00164	0.0120086	NA
Common	Lj1g3v3833870.1	3.99553	0.0105158	Germin-like protein subfamily 1 member 18-like
Common	Lj2g3v2149530.1	3.99462	0.000466303	NA
Common	Lj3g3v0807760.1	3.97511	0.00856044	NA
Common	Lj5g3v2182480.2	3.96497	0.00591527	Receptor-like protein kinase
Common	Lj1g3v0828080.1	3.95234	0.00684836	Ring finger protein
Common	Lj0g3v0364049.1	3.94666	0.00704804	Isoliquiritigenin 2'-O-methyltransferase-like
Common	Lj2g3v2102980.1	3.91422	0.000581965	Pentatricopeptide repeat-containing protein
Common	Lj2g3v1203470.1	3.91332	0.00589402	UDP-glycosyltransferase 89A2-like
Common	Lj2g3v0621450.1	3.90943	0.00572441	NA
Common	Lj1g3v2952300.1	3.89831	0.00111807	NA
Common	Lj1g3v3833760.1	3.89539	0.0175258	Germin-like protein subfamily 1 member
Common	Lj1g3v0385330.1	3.87952	0.00157013	NA
Common	Lj2g3v2376960.2	3.87668	0.00749173	8-hydroxyquercetin 8-O-methyltransferase-like
Common	Lj0g3v0113409.1	3.87382	0.00225004	F-box/FBD/LRR-repeat protein At4g26340-like
Common	Lj0g3v0032899.1	3.8709	0.00490272	NA
Common	Lj0g3v0304439.1	3.85946	0.00788798	RecName: Full=Seed lectin; AltName: Full=LECSJASG; Flags: Precursor_x0001_gi|1755064|gb|AAB51441.1| lectin precursor
Common	Lj3g3v2888590.1	3.85208	0.0195301	NA
Common	Lj1g3v4753160.4	3.84363	0.013183	NA
Common	Lj0g3v0227459.2	3.83663	0.0304256	Elongation factor 1-alpha
Common	Lj1g3v2556390.1	3.82552	0.00604732	NA
Common	Lj3g3v2887060.1	3.81034	0.0045343	NA
Common	Lj6g3v1371870.1	3.80433	0.000166686	Ankyrin repeat-containing protein At5g02620-like
Common	Lj3g3v1907630.1	3.7994	0.00856044	NA
Common	Lj1g3v2739210.1	3.79882	0.0114105	U-box domain-containing protein 15-like
Common	Lj0g3v0164419.1	3.79844	0.00260689	NA
Common	Lj0g3v0329849.1	3.795	0.0389216	NA
Common	Lj2g3v1172550.1	3.77062	0.0130689	NA
Common	Lj5g3v0747240.1	3.76515	0.0265606	NA
Common	Lj3g3v0740450.1	3.75942	0.000519907	NA
Common	Lj0g3v0331099.1	3.75285	0.0106136	NA
Common	Lj1g3v1815420.1	3.75271	0.0137926	NA
Common	Lj6g3v1970180.1	3.75108	0.000893446	NA
Common	Lj0g3v0281259.1	3.73974	0.000455961	3-isopropylmalate dehydratase-like
Common	Lj4g3v2826730.2	3.72867	0.0100564	RCC1 and BTB domain-containing protein
Common	Lj0g3v0323749.1	3.72768	0.0125862	NA
Common	Lj0g3v0316629.1	3.72481	0.00304738	NA
Common	Lj0g3v0067409.1	3.71989	0.020834	Trans-2,3-enoyl-CoA reductase-like
Common	Lj5g3v1875170.1	3.7014	0.03224	Somatic embryogenesis receptor kinase 1-like
Common	Lj1g3v4955380.1	3.68991	0.000336188	NA
Common	Lj3g3v1475780.1	3.6888	0.0298574	Cytochrome P450 83B1-like
Common	Lj0g3v0326219.1	3.68866	0.0248864	NA
Common	Lj3g3v3599510.1	3.67772	0.010493	ABC transporter G family member 15-like
Common	Lj0g3v0276559.1	3.66499	0.00261087	NA
Common	Lj2g3v2855900.1	3.65526	0.00269332	NA
Common	Lj1g3v1815410.1	3.65229	0.0155366	NA
Common	Lj4g3v1327810.1	3.64336	0.00682034	Nucleolar GTP-binding protein 1-like
Common	Lj3g3v1182350.1	3.64111	8.54065e-05	Rho GTPase-activating protein 24-like
Common	Lj0g3v0081689.1	3.63549	0.00309031	Methyl-CpG binding
Common	Lj6g3v2244450.1	3.6268	0.00750438	Auxin-induced protein 5NG4-like
Common	Lj5g3v1925230.1	3.62505	6.03088e-05	NA
Common	Lj0g3v0083529.1	3.61929	0.0169414	NA
Common	Lj4g3v1972030.1	3.6086	0.00126894	NA
Common	Lj0g3v0203829.1	3.60723	0.000289108	NA
Common	Lj0g3v0343689.3	3.6038	0.0102558	ARM REPEAT PROTEIN INTERACTING WITH ABF2-like
Common	Lj6g3v1655320.1	3.59926	0.00103489	NA
Common	Lj0g3v0085779.3	3.59772	0.00166039	NA
Common	Lj4g3v2789360.1	3.59186	0.00146193	NA
Common	Lj2g3v2969650.1	3.59078	0.00844578	NA
Common	Lj4g3v1389040.1	3.57972	0.0168226	NA
Common	Lj0g3v0244449.1	3.57939	0.0169359	NA
Common	Lj1g3v5060700.1	3.57901	0.00574005	Zinc ion transmembrane transporter
Common	Lj0g3v0287969.1	3.57859	0.0045525	Peptide transporter PTR1
Common	Lj0g3v0126509.1	3.57751	0.0368183	NA
Common	Lj1g3v1815390.1	3.57269	0.019914	NA
Common	Lj0g3v0354829.1	3.56787	0.0339391	NA
Common	Lj0g3v0334129.1	3.54979	0.00111105	NA
Common	Lj3g3v1376940.1	3.53608	0.000386937	Tir-nbs-lrr resistance protein
Common	Lj0g3v0221799.1	3.53507	0.0146239	Small RNA degrading nuclease 3-like
Common	Lj0g3v0328009.1	3.53258	0.00940998	NA
Common	Lj5g3v2240830.1	3.52888	0.0197266	Cytochrome P450 71D10
Common	Lj1g3v1815400.1	3.52339	0.0219541	NA
Common	Lj0g3v0269279.2	3.51774	0.0460401	NA
Common	Lj0g3v0226459.1	3.51412	0.0174086	NA
Common	Lj1g3v3948050.1	3.50286	0.0183054	NA
Common	Lj5g3v0705420.1	3.49821	0.00990688	NA
Common	Lj1g3v1815460.1	3.49456	0.00899996	NA
Common	Lj4g3v1213510.1	3.49332	0.0127787	Expansin-like B1-like
Common	Lj0g3v0167379.1	3.49041	0.0111961	NA
Common	Lj2g3v0946290.1	3.47785	0.0076452	Germin-like protein
Common	Lj0g3v0229449.1	3.46577	0.00553213	NA
Common	Lj0g3v0049109.1	3.44678	5.89616e-05	NA
Common	Lj2g3v2900000.1	3.44075	0.000700183	NA
Common	Lj5g3v1927250.1	3.43111	0.00875902	NA
Common	Lj1g3v4955400.1	3.42546	0.00785465	NA
Common	Lj6g3v0484140.1	3.39344	0.039675	Multidrug and toxin extrusion protein 1-like
Common	Lj6g3v2244440.1	3.37269	0.0100883	WAT1-related protein At1g68170-like, partial
Common	Lj2g3v2879440.1	3.37237	0.00265222	NA
Common	Lj0g3v0252979.1	3.36462	0.000872847	NA
Common	Lj0g3v0225699.1	3.35966	0.00010514	NA
Common	Lj0g3v0089239.1	3.35492	0.0156975	NA
Common	Lj2g3v3246850.1	3.354	0.000100097	Subtilisin-like protease-like
Common	Lj0g3v0281339.1	3.3532	0.0162771	Hat family dimerisation domain containing protein
Common	Lj1g3v0785930.1	3.34917	0.000815665	NA
Common	Lj4g3v1335420.1	3.34355	0.0105291	NA
Common	Lj2g3v0000150.1	3.3413	0.023237	NA
Common	Lj4g3v0485970.1	3.33929	0.0185393	Cytochrome P450
Common	Lj3g3v3711300.1	3.33757	0.00589885	NA
Common	Lj0g3v0326169.1	3.33733	0.0248647	NA
Common	Lj0g3v0161349.1	3.33492	0.036028	NA
Common	Lj3g3v0669220.1	3.33323	0.0191467	NA
Common	Lj0g3v0289969.1	3.33245	0.00299152	NA
Common	Lj0g3v0113179.1	3.33065	0.0201023	NA
Common	Lj1g3v3039470.1	3.3188	0.0252	Receptor-like protein kinase ANXUR2-like
Common	Lj0g3v0322639.1	3.31864	0.028279	NA
Common	Lj1g3v3767210.1	3.30946	0.0384569	NA
Common	Lj1g3v3330000.1	3.30637	0.00190286	Probable flavin-containing monooxygenase 1
Common	Lj0g3v0360099.2	3.30215	0.00318761	Disease resistance protein RPM1-like isoform X1
Common	Lj0g3v0297679.1	3.28173	0.00335866	G-type lectin S-receptor-like serine/threonine-protein kinase At4g27290-like isoform X1
Common	Lj0g3v0092469.1	3.27674	0.000626989	NA
Common	Lj0g3v0244419.1	3.26926	0.00222523	NA
Common	Lj0g3v0275219.1	3.26904	0.0286232	Probable receptor-like protein kinase At1g67000-like
Common	Lj3g3v3689990.3	3.26868	0.0365565	NA
Common	Lj5g3v1426470.2	3.26495	0.00267924	Protein usf-like
Common	Lj0g3v0160839.1	3.26314	0.0242094	NA
Common	Lj0g3v0353529.1	3.24707	0.0203988	TPA: protein usf
Common	Lj0g3v0157059.1	3.23963	0.00416048	NA
Common	Lj0g3v0335439.1	3.23485	0.0266125	NA
Common	Lj1g3v3833730.1	3.23312	0.0467886	NA
Common	Lj1g3v1757750.1	3.2325	0.0306255	NA
Common	Lj0g3v0203769.1	3.23007	0.000298921	NA
Common	Lj0g3v0259269.1	3.22591	0.0377137	NA
Common	Lj0g3v0134629.1	3.2231	0.0397157	NA
Common	Lj1g3v2172900.1	3.20628	0.000617856	NA
Common	Lj2g3v2411340.1	3.20236	0.00925128	Cationic peroxidase 1-like
Common	Lj0g3v0244369.1	3.19923	0.022675	NA
Common	Lj5g3v0528840.1	3.19697	0.00103554	1-aminocyclopropane-1-carboxylate oxidase-like protein
Common	Lj0g3v0229459.1	3.18797	0.00531695	NA
Common	Lj0g3v0093769.1	3.18059	0.00118974	NA
Common	Lj2g3v0621210.1	3.17892	0.0389953	NA
Common	Lj6g3v1588710.1	3.17789	0.00875507	NA
Common	Lj0g3v0293019.1	3.17318	0.0282882	NA
Common	Lj1g3v4753160.1	3.15991	0.0150181	NA
Common	Lj0g3v0271909.1	3.15933	0.0126172	NA
Common	Lj4g3v1585910.1	3.15379	0.00153275	NA
Common	Lj0g3v0346439.1	3.15302	0.0222166	NA
Common	Lj2g3v0716040.1	3.1526	0.0118491	Probable receptor-like protein kinase At1g67000-like
Common	Lj0g3v0202459.1	3.14785	0.00312627	NA
Common	Lj1g3v2941760.1	3.13577	0.0279399	NA
Common	Lj4g3v3114790.1	3.13112	0.00118756	NA
Common	Lj1g3v3101610.2	3.12646	0.0377339	NA
Common	Lj4g3v2172930.1	3.12599	0.0305199	NA
Common	Lj0g3v0140879.1	3.11623	0.00051638	NA
Common	Lj1g3v1911720.1	3.10821	0.0307271	Ethylene-responsive transcription factor SHINE 3-like
Common	Lj1g3v0862800.1	3.10401	0.00260288	NA
Common	Lj5g3v0659640.1	3.10009	0.00731007	AT-rich interactive domain-containing protein 1-like
Common	Lj0g3v0196509.1	3.094	0.0031586	Probable purine permease 11-like isoform X1
Common	Lj0g3v0032889.1	3.09318	0.000369991	Cellular nucleic acid-binding protein
Common	Lj0g3v0149019.1	3.09048	0.0311188	NA
Common	Lj1g3v3902530.1	3.08808	0.00845426	NA
Common	Lj6g3v1914580.1	3.07932	0.0214994	NA
Common	Lj1g3v2124830.1	3.07322	0.01901	NA
Common	Lj5g3v2112200.1	3.07169	0.00214204	NA
Common	Lj0g3v0358579.1	3.06315	0.00485596	NA
Common	Lj3g3v3083410.1	3.0614	0.000366346	NA
Common	Lj6g3v1333180.1	3.05444	0.00712292	NA
Common	Lj0g3v0266779.1	3.05269	0.0380339	NA
Common	Lj0g3v0110489.1	3.04584	0.00264811	Cytochrome P450 reductase
Common	Lj0g3v0298309.1	3.03561	0.0377648	NA
Common	Lj0g3v0147799.1	3.03004	0.0226313	NA
Common	Lj3g3v2390800.3	3.02389	0.000798639	NA
Common	Lj0g3v0016659.1	3.02263	0.00229333	8-amino-7-oxononanoate synthase-like
Common	Lj0g3v0274949.1	3.01973	0.00447687	NA
Common	Lj0g3v0297459.1	3.01058	0.00169315	Cytochrome P450 71A1-like
Common	Lj0g3v0261539.1	3.00894	0.00223927	NA
Common	Lj0g3v0077969.1	3.00773	0.00163159	NA
Common	Lj0g3v0266979.1	3.00194	0.0116968	NA
Common	Lj3g3v2390800.2	2.99674	0.00126894	NA
Common	Lj0g3v0322699.1	2.99188	0.0104403	NA
Common	Lj4g3v2267360.1	2.99073	0.0150593	Flavonoid 3'-hydroxylase
Common	Lj1g3v3458520.1	2.99049	0.00147527	NA
Common	Lj1g3v3330050.1	2.98508	0.00414535	Class Ia chitinase
Common	Lj0g3v0074419.1	2.96954	0.00463496	WRKY transcription factor
Common	Lj3g3v1663500.1	2.966	0.0354324	NA
Common	Lj0g3v0169789.1	2.96197	0.0495376	NA
Common	Lj0g3v0168689.1	2.96112	0.00214204	TMV resistance protein N-like
Common	Lj0g3v0080709.1	2.95889	0.0364068	NA
Common	Lj0g3v0080129.1	2.95559	0.00348399	NA
Common	Lj0g3v0278639.1	2.95292	0.0275167	NA
Common	Lj0g3v0207649.1	2.95066	0.0172446	7-ethoxycoumarin O-deethylase-like
Common	Lj0g3v0118339.1	2.94931	0.0446906	NA
Common	Lj5g3v1003940.1	2.93959	0.00123827	NA
Common	Lj6g3v1692430.1	2.93568	0.0318421	Acyl carrier protein 3, mitochondrial-like isoform 1
Common	Lj0g3v0320659.1	2.92776	0.0141951	NA
Common	Lj5g3v0705410.1	2.91733	0.00187847	NA
Common	Lj2g3v1828390.1	2.90643	0.000476282	NA
Common	Lj0g3v0087509.1	2.90411	0.00266147	NA
Common	Lj1g3v0318690.1	2.89315	0.00313655	NA
Common	Lj0g3v0245109.1	2.88505	0.00321614	NA
Common	Lj3g3v3271550.1	2.88247	0.00428106	Bifunctional protein aas
Common	Lj0g3v0190469.1	2.8809	0.0056852	NA
Common	Lj2g3v2017460.1	2.8717	0.00457528	NA
Common	Lj3g3v2390800.1	2.86704	0.00632629	NA
Common	Lj5g3v0615030.1	2.86138	0.00123854	NA
Common	Lj0g3v0277549.3	2.8612	0.00146193	Transcription factor bHLH36-like
Common	Lj6g3v0920060.1	2.86023	0.000194467	NA
Common	Lj3g3v2920960.1	2.85203	0.0155761	MAP kinase kinase kinase SSK2
Common	Lj1g3v4779490.1	2.84967	0.0111961	NA
Common	Lj0g3v0016669.1	2.84883	0.0260079	NA
Common	Lj1g3v1786340.1	2.84751	0.00215845	Cell division protease ftsH-like protein
Common	Lj0g3v0290199.1	2.84561	0.000936541	NA
Common	Lj5g3v2029700.1	2.84248	0.0118491	NA
Common	Lj0g3v0221809.1	2.83932	0.00289196	NA
Common	Lj3g3v3120830.1	2.81782	0.00129712	Histone H2B
Common	Lj6g3v1371880.1	2.81572	0.0215621	Ankyrin repeat-containing protein At3g12360-like
Common	Lj5g3v1696860.1	2.80501	0.00166039	NA
Common	Lj0g3v0218309.1	2.8033	0.00865154	NA
Common	Lj3g3v3430230.1	2.80138	0.00406786	G-type lectin S-receptor-like serine/threonine-protein kinase At4g27290-like
Common	Lj5g3v0508230.1	2.80131	0.00669909	NA
Common	Lj0g3v0206079.1	2.80075	0.00127669	NA
Common	Lj6g3v0411660.1	2.76697	0.0424246	NA
Common	Lj5g3v1961260.1	2.76482	0.0163047	Chitinase
Common	Lj4g3v2825550.1	2.7621	0.0155647	NA
Common	Lj0g3v0179399.1	2.74973	0.00670569	NA
Common	Lj0g3v0254549.1	2.74699	0.00312866	NA
Common	Lj0g3v0333579.1	2.73819	0.0131937	Os01g0170400
Common	Lj5g3v0975580.1	2.73778	0.048944	Bhlh transcription factor LjTT8
Common	Lj0g3v0105409.1	2.73064	0.000531957	Glyceraldehyde-3-phosphate dehydrogenase, cytosolic-like
Common	Lj0g3v0120669.1	2.7217	0.000737964	NA
Common	Lj5g3v1726050.1	2.70155	0.00835127	0
Common	Lj3g3v1665700.1	2.70008	0.0140962	NA
Common	Lj0g3v0292609.1	2.69798	0.00285651	Olee1-like protein-like
Common	Lj2g3v1984520.1	2.69485	0.000292109	NA
Common	Lj0g3v0275439.1	2.68623	0.0020664	NA
Common	Lj0g3v0108619.1	2.68017	0.0372872	NA
Common	Lj4g3v2603810.1	2.67469	0.00207025	NA
Common	Lj1g3v0627680.3	2.66978	0.000447862	0
Common	Lj0g3v0209359.1	2.65704	0.0437884	NA
Common	Lj1g3v3438930.1	2.65206	0.00103066	NA
Common	Lj6g3v1382330.1	2.64866	0.00649433	NA
Common	Lj0g3v0354009.1	2.64558	0.0180723	NA
Common	Lj6g3v2132180.1	2.64127	0.0107887	Receptor-like serine/threonine-protein kinase SD1-8-like
Common	Lj0g3v0275159.1	2.63932	0.0390315	NA
Common	Lj6g3v1382320.1	2.63811	0.00459809	NA
Common	Lj3g3v0669220.2	2.62939	0.0254543	NA
Common	Lj2g3v1550670.2	2.62914	0.00113577	NA
Common	Lj2g3v1757140.2	2.62515	0.0429209	NA
Common	Lj3g3v2318230.1	2.6178	0.0234687	NA
Common	Lj0g3v0086139.1	2.61268	0.0193471	NA
Common	Lj1g3v3116580.1	2.61124	0.000142779	NA
Common	Lj6g3v1078670.1	2.6084	0.0285569	NA
Common	Lj2g3v1068480.1	2.60407	0.0367949	NA
Common	Lj3g3v0323160.3	2.59811	0.00830917	Beta-galactosidase 17
Common	Lj2g3v0636470.1	2.59804	0.00834919	Receptor-like protein 12-like
Common	Lj0g3v0213009.1	2.59687	0.00856044	Beta-1,3-glucanase
Common	Lj6g3v0030140.1	2.58682	0.00214204	NA
Common	Lj3g3v0967760.1	2.56252	0.0191863	NA
Common	Lj0g3v0087959.1	2.55967	0.00123827	NA
Common	Lj5g3v1949700.1	2.55944	0.00843347	Abscisic stress ripening-like protein
Common	Lj1g3v3458530.1	2.55818	0.0368183	Probable protein phosphatase 2C 4-like
Common	Lj0g3v0151819.1	2.55699	0.000943096	NA
Common	Lj3g3v2246990.2	2.55672	0.000171055	Gibberellin 20 oxidase 1-like
Common	Lj5g3v2258350.1	2.55576	0.0108243	ACT-domain-containing protein kinase
Common	Lj5g3v1004140.1	2.54985	0.0378396	NA
Common	Lj4g3v2179130.1	2.53579	0.0003452	NA
Common	Lj0g3v0201639.1	2.52348	0.0200346	NA
Common	Ljchlorog3v0000040.1	2.52148	0.00351798	Ribulose-1,5-bisphosphate carboxylase/oxygenase large subunit
Common	Lj4g3v2512800.1	2.51978	0.000346516	Vinorine synthase-like
Common	Lj2g3v3322880.1	2.51222	0.0135013	Probable receptor-like protein kinase At1g67000-like isoform X1
Common	Lj3g3v0755010.1	2.50756	0.0389321	NA
Common	Lj0g3v0087249.1	2.5066	0.00873006	NA
Common	Lj0g3v0202539.1	2.50051	0.00426274	Glucan endo-1,3-beta-glucosidase-like
Common	Lj5g3v1949710.1	2.49733	0.00602007	NA
Common	Lj0g3v0157559.1	2.48957	0.021252	NA
Common	Lj1g3v2626010.1	2.48054	0.00673462	NA
Common	Lj0g3v0098579.1	2.47858	0.00402713	NA
Common	Lj6g3v0433910.1	2.47163	0.0273872	NA
Common	Lj0g3v0161589.1	2.47079	0.00336842	Signal peptidase complex catalytic subunit SEC11C-like
Common	Lj0g3v0287829.1	2.46899	0.0147151	F-box/LRR-repeat protein At4g14103-like isoform X1
Common	Lj1g3v3329850.1	2.46832	0.000208426	NA
Common	Lj1g3v4765010.1	2.46804	0.000347652	NA
Common	Lj0g3v0107519.1	2.46561	0.033366	NA
Common	Lj1g3v2126080.1	2.46465	0.0159899	NA
Common	Lj3g3v3711310.1	2.46354	0.000167503	Purple acid phosphatase 14
Common	Lj0g3v0070079.1	2.46112	0.0363633	NA
Common	Lj5g3v2240970.1	2.4573	0.00669909	Receptor-like protein kinase
Common	Lj1g3v4765190.1	2.44666	0.0321372	Wall-associated receptor kinase-like 20-like
Common	Lj0g3v0185429.1	2.43077	0.0112886	NA
Common	Lj2g3v3057350.1	2.43016	0.00864995	Polygalacturonase precursor
Common	Lj1g3v4752710.3	2.42856	0.00712753	Transcription factor CCAAT
Common	Lj6g3v2116900.1	2.4207	0.0219842	Probable homogentisate phytyltransferase 1, chloroplastic-like
Common	Lj0g3v0194439.1	2.42	0.0321674	NA
Common	Lj6g3v1065820.1	2.41644	0.00465365	NA
Common	Lj0g3v0080589.1	2.40611	0.00203714	NA
Common	Lj1g3v3904450.1	2.40336	0.0160768	Ethylene-responsive transcription factor ERF113-like
Common	Lj0g3v0358039.1	2.40287	0.0062752	NA
Common	Lj2g3v2184490.2	2.3988	0.000868949	NA
Common	Lj0g3v0230939.1	2.37474	0.0185087	NA
Common	Lj5g3v2266310.1	2.37199	0.0142458	F-box protein At2g39490-like
Common	Lj5g3v0615420.1	2.37105	0.0163834	NA
Common	Lj0g3v0045849.2	2.3661	0.0070615	NA
Common	Lj2g3v1548440.2	2.35981	0.0144401	NA
Common	Lj0g3v0357549.1	2.35281	0.00797555	NA
Common	Lj0g3v0291909.1	2.34805	0.0276724	NA
Common	Lj5g3v0228130.1	2.3334	0.00441698	NA
Common	Lj0g3v0186429.1	2.33077	0.0112769	NA
Common	Lj0g3v0110929.1	2.31987	0.0215074	NA
Common	Lj4g3v2140210.1	2.31676	0.0139767	Homeobox-leucine zipper protein HAT14-like
Common	Lj5g3v1203340.1	2.31241	0.0134374	Basic 7S globulin-like
Common	Lj1g3v4955500.2	2.30867	0.00348399	GCN5-related N-acetyltransferase (GNAT) family protein
Common	Lj3g3v0824890.1	2.30826	0.00385757	NA
Common	Lj0g3v0130759.1	2.30667	0.035276	NA
Common	Lj1g3v2559480.1	2.3013	0.00247265	NA
Common	Lj5g3v1003930.1	2.295	0.000142779	NA
Common	Lj0g3v0054319.1	2.2835	0.0221018	Ribulose-1,5-bisphosphate carboxylase/oxygenase large subunit
Common	Lj1g3v1638640.1	2.27918	0.0105328	NA
Common	Lj0g3v0334739.1	2.27867	0.00211574	NA
Common	Lj3g3v3363060.1	2.27678	0.00146193	NA
Common	Lj3g3v2887100.2	2.26814	0.0365781	G-type lectin S-receptor-like serine/threonine-protein kinase At4g27290-like
Common	Lj4g3v0485650.1	2.26685	0.00248769	NA
Common	Lj0g3v0227459.3	2.26374	0.0130633	Elongation factor 1-alpha
Common	Lj2g3v1425570.1	2.25533	0.00675635	Inorganic phosphate transporter 2-1, chloroplastic-like
Common	Lj4g3v2668530.1	2.25012	0.00652627	NA
Common	Lj4g3v2290260.1	2.24795	0.00848478	Ethylene-responsive transcription factor RAP2-3-like
Common	Lj0g3v0169179.1	2.2431	0.00607605	TIR-NBS-LRR disease resistance protein
Common	Lj1g3v2100390.1	2.23832	7.36427e-05	NA
Common	Lj4g3v2668520.1	2.22439	0.00115318	NA
Common	Lj1g3v4241070.1	2.21563	0.0243121	Heat stress transcription factor B-3-like
Common	Lj0g3v0347639.1	2.20942	0.000143536	NA
Common	Lj3g3v2318030.1	2.20302	0.0317072	NADP-dependent malic enzyme, chloroplastic-like
Common	Lj0g3v0315899.1	2.19879	0.000298921	Octicosapeptide/Phox/Bem1p family protein
Common	Lj0g3v0208479.1	2.17586	0.0373724	Geraniol 8-hydroxylase-like
Common	Lj1g3v2580940.1	2.17337	0.0184413	NA
Common	Lj0g3v0271189.1	2.15987	0.00327466	NA
Common	Lj1g3v1991600.3	2.15955	0.0131937	Probable nucleoredoxin 3-like
Common	Lj3g3v0478050.1	2.1588	0.000307782	Transcription factor bHLH130-like
Common	Lj0g3v0327359.1	2.15234	0.000560388	NA
Common	Lj0g3v0284369.1	2.14397	0.00228027	NA
Common	Lj5g3v1925220.1	2.14323	0.0105328	Peroxidase 12-like
Common	Lj4g3v0462470.1	2.14106	0.0342894	NA
Common	Lj0g3v0292619.1	2.13297	0.00101026	Cyclic dof factor 4-like
Common	Lj0g3v0307819.1	2.12946	0.00821277	NA
Common	Lj0g3v0205089.1	2.12625	0.00247265	NA
Common	Lj0g3v0272079.1	2.12565	0.00406364	Peroxidase
Common	Lj0g3v0100769.1	2.12456	0.000246564	U-box domain-containing protein 33-like
Common	Lj1g3v2556400.1	2.11999	0.0326084	Kinase-like protein
Common	Lj1g3v3918040.1	2.11931	0.0217562	Chalcone synthase
Common	Lj0g3v0098279.1	2.11723	0.00916944	NA
Common	Lj1g3v0244710.1	2.11691	0.00410976	NA
Common	Lj0g3v0327089.1	2.11168	0.00723627	NA
Common	Lj0g3v0276839.2	2.1103	0.021402	Probable glycerophosphoryl diester phosphodiesterase 2-like
Common	Lj0g3v0346019.1	2.10994	0.0235117	Isoliquiritigenin 2'-O-methyltransferase-like
Common	Lj1g3v3441360.1	2.10393	0.00342448	Probable glutathione S-transferase-like
Common	Lj6g3v0056670.1	2.10278	0.0151493	NA
Common	Lj2g3v1068840.2	2.10205	0.000743623	Purple acid phosphatase 23-like
Common	Lj0g3v0147269.1	2.10152	0.0334169	NA
Common	Lj0g3v0176099.1	2.08896	0.0110746	NA
Common	Lj2g3v1499370.1	2.08884	9.67532e-05	NA
Common	Lj4g3v2501640.1	2.08032	0.0237544	NA
Common	Lj0g3v0330909.1	2.07976	0.00537564	NA
Common	Lj0g3v0292969.1	2.07627	0.013183	Transcription factor bHLH25-like
Common	Lj0g3v0336959.1	2.07401	0.0389838	NA
Common	Lj2g3v1200050.1	2.06896	0.0125862	Protein SRG1-like isoform X1
Common	Lj6g3v0098520.1	2.06854	0.000987358	NA
Common	Lj0g3v0351809.1	2.06442	0.000875716	NA
Common	Lj0g3v0328939.1	2.05921	0.00227988	Polyubiquitin, partial
Common	Lj0g3v0246319.1	2.05781	0.000766539	NA
Common	Lj1g3v4080590.1	2.04794	0.0087023	NA
Common	Lj4g3v1477230.1	2.04569	0.00196482	Inositol phosphate kinase
Common	Lj2g3v0743250.1	2.04561	0.0018186	NA
Common	Lj5g3v0310150.1	2.04116	0.00023947	Interferon-related developmental regulator 1-like
Common	Lj5g3v1927290.1	2.04014	0.00972479	NA
Common	Lj4g3v1479310.1	2.03915	0.00545087	NA
Common	Lj0g3v0146469.1	2.02836	0.00601271	NA
Common	Lj0g3v0034899.1	2.02616	0.0111961	NA
Common	Lj0g3v0290189.1	2.02292	0.000594225	NBS-containing resistance-like protein
Common	Lj0g3v0360119.1	2.02111	0.0172354	Cytochrome P450 734A6-like isoform X1
Common	Lj3g3v3513790.2	2.01198	0.00518607	Serine carboxypeptidase-like 35-like
Common	Lj6g3v2116910.1	2.01145	0.0291829	NA
Common	Lj2g3v0855420.1	2.01015	0.018187	NA
Common	Lj3g3v0464880.1	-2.00787	0.000767133	NA
Common	Lj3g3v2981830.1	-2.00911	0.00733061	Bifunctional nitrilase/nitrile hydratase NIT4B-like
Common	Lj3g3v0525140.1	-2.05184	0.00698587	UDP-glucosyltransferase
Common	Lj1g3v3641920.1	-2.07452	0.00286625	Argininosuccinate synthase
Common	Lj0g3v0244439.1	-2.10306	0.0018976	Transcription factor WRKY
Common	Lj6g3v1967010.1	-2.10391	0.0219842	Nodulin-26-like
Common	Lj2g3v1024320.1	-2.10463	0.000618631	ATPase 11, plasma membrane-type-like
Common	Lj3g3v3752270.1	-2.10495	0.00553213	Serine/threonine-protein kinase-like protein CCR4-like
Common	Lj0g3v0273789.1	-2.10823	0.0136585	NA
Common	Lj0g3v0173409.1	-2.11133	0.0373001	LRR receptor-like serine/threonine-protein kinase ERECTA-like
Common	Lj0g3v0217039.1	-2.11322	0.000357376	NA
Common	Lj0g3v0189129.1	-2.11997	0.0183567	NA
Common	Lj4g3v2081480.3	-2.13847	0.0308517	Probable xyloglucan endotransglucosylase/hydrolase protein 23-like
Common	Lj2g3v0876700.1	-2.14481	0.0254674	Protein IQ-DOMAIN 14-like isoform X3
Common	Lj2g3v1984470.1	-2.17177	0.00300307	NA
Common	Lj2g3v0635790.1	-2.17625	0.0103682	NA
Common	Lj1g3v4551290.2	-2.18313	0.0083856	NA
Common	Lj6g3v2006630.1	-2.18802	0.0112563	Protein FAR1-RELATED SEQUENCE 11-like isoform X1
Common	Lj4g3v2575010.1	-2.18995	0.0076179	Kinesin-like protein KIN12A-like
Common	Lj2g3v1573110.1	-2.19226	0.00376891	1-aminocyclopropane-1-carboxylate oxidase
Common	Lj5g3v2133770.1	-2.19857	0.0107934	Cysteine proteinase RD21a-like isoform X1
Common	Lj1g3v0682860.1	-2.20333	0.00376891	Probable galactinol--sucrose galactosyltransferase 2-like
Common	Lj4g3v1285040.1	-2.20984	0.00521532	NA
Common	Lj2g3v0635030.3	-2.20998	0.000913591	NA
Common	Lj2g3v1252830.1	-2.21185	9.89287e-05	Protein usf-like
Common	Lj2g3v3007490.1	-2.21445	0.0255136	NA
Common	Lj4g3v1969860.1	-2.21793	0.0271123	NA
Common	Lj0g3v0214939.1	-2.22297	0.0135743	NA
Common	Lj5g3v2180070.2	-2.2301	0.013728	NA
Common	Lj2g3v0658090.1	-2.23121	0.00844578	Fused compound leaf 1
Common	Lj3g3v0821350.1	-2.2315	0.000538129	NA
Common	Lj4g3v1327500.1	-2.24055	0.0271593	Subtilase
Common	Lj5g3v1889580.1	-2.24127	0.00623506	Polyadenylate-binding protein 3-like isoform X2
Common	Lj1g3v4551290.1	-2.24385	0.00330906	NA
Common	Lj1g3v2738180.1	-2.24654	0.00467911	Probable ferric reductase transmembrane component-like isoform 2
Common	Lj0g3v0222409.1	-2.24792	0.00146485	NA
Common	Lj0g3v0284719.1	-2.28255	0.0367712	Acidic mammalian chitinase-like
Common	Lj1g3v1786390.1	-2.29276	0.00363667	Mitochondrial substrate carrier family protein B-like isoform X2
Common	Lj1g3v4690460.1	-2.30051	0.00277055	UDP-glycosyltransferase 73C3-like
Common	Lj4g3v0412810.1	-2.30584	0.0332094	Cytochrome P450
Common	Lj0g3v0032239.1	-2.30658	0.0294414	NA
Common	Lj0g3v0024429.1	-2.30866	0.00744833	NA
Common	Lj4g3v0891310.1	-2.31583	0.017825	NA
Common	Lj6g3v0773820.1	-2.33146	0.0484817	Probable purine permease 9-like
Common	Lj1g3v4327750.1	-2.33975	0.015798	NA
Common	Lj0g3v0100659.1	-2.34389	0.00146193	Probable disease resistance protein At5g66900-like
Common	Lj5g3v0065670.1	-2.36611	0.00101026	Transcriptional activator Myb-like
Common	Lj6g3v1333080.1	-2.36731	0.00352436	NA
Common	Lj2g3v0635360.1	-2.37258	0.00108169	Probable NAD(P)H-dependent oxidoreductase 1-like
Common	Lj0g3v0349329.1	-2.3825	0.0251914	NA
Common	Lj3g3v3315950.1	-2.38718	0.0448123	B3 domain-containing protein At5g60130-like
Common	Lj6g3v1175120.1	-2.39931	0.030706	NA
Common	Lj2g3v2002900.1	-2.41076	0.0171408	Subtilase
Common	Lj0g3v0182039.1	-2.42084	0.000995388	NA
Common	Lj3g3v2873670.1	-2.42217	0.024743	NA
Common	Lj2g3v0265430.1	-2.44543	0.00181633	NA
Common	Lj4g3v0412780.1	-2.45654	0.00380576	Agmatine coumaroyltransferase-like
Common	Lj1g3v0414750.1	-2.45843	0.000368195	Protein COBRA-like
Common	Lj5g3v1514660.1	-2.46298	0.00490871	Universal stress protein A-like protein-like
Common	Lj0g3v0244079.1	-2.46468	0.00739957	NA
Common	Lj1g3v2953570.1	-2.46566	0.00505589	2-aminoethanethiol dioxygenase-like
Common	Lj4g3v1334860.1	-2.47401	0.0177498	Dehydration-responsive element-binding protein 1D-like
Common	Lj4g3v3114000.2	-2.48526	0.0286117	Poly(A) polymerase
Common	Lj2g3v1643250.1	-2.4887	0.000941339	NA
Common	Lj4g3v1327510.1	-2.49596	0.0479291	Subtilase
Common	Lj2g3v1201210.1	-2.50817	0.0076179	NA
Common	Lj3g3v1297010.1	-2.51183	0.0160255	NA
Common	Lj0g3v0161479.1	-2.51379	0.00123854	NA
Common	Lj2g3v2958560.1	-2.5261	0.0372872	NA
Common	Lj0g3v0194889.1	-2.52774	0.00739957	NA
Common	Lj0g3v0083989.1	-2.53013	0.0389012	NA
Common	Lj0g3v0274809.1	-2.54182	0.000375269	NA
Common	Lj0g3v0314829.1	-2.54295	0.00659545	NA
Common	Lj0g3v0344129.1	-2.54987	0.00109563	NA
Common	Lj4g3v2249050.1	-2.55044	0.00899996	Pyruvate dehydrogenase
Common	Lj0g3v0353609.1	-2.55415	0.00051501	NA
Common	Lj0g3v0290579.2	-2.55673	0.00985256	NA
Common	Lj6g3v0776030.1	-2.56078	6.03088e-05	NA
Common	Lj3g3v0966290.1	-2.57071	0.00665905	NA
Common	Lj2g3v0911670.1	-2.58759	0.0131937	NA
Common	Lj6g3v1048890.1	-2.5912	0.0310834	NA
Common	Lj1g3v3053640.1	-2.59673	0.0493944	Hyoscyamine 6-dioxygenase-like
Common	Lj5g3v0747230.1	-2.59745	0.00253539	Polyprotein
Common	Lj1g3v3906730.1	-2.61593	0.0108179	Cysteine synthase
Common	Lj2g3v1643240.1	-2.62152	0.000368381	NA
Common	Lj1g3v1932620.1	-2.64224	0.0142084	NA
Common	Lj0g3v0332109.1	-2.64489	0.000635579	NA
Common	Lj1g3v0248930.1	-2.66916	0.00321099	NA
Common	Lj5g3v2179750.1	-2.66989	6.82711e-05	0
Common	Lj3g3v0211980.1	-2.67415	0.0168226	Acidic endochitinase
Common	Lj2g3v1982940.1	-2.6742	0.0198931	1-aminocyclopropane-1-carboxylate synthase
Common	Lj3g3v0211990.1	-2.67557	0.00249617	G-type lectin S-receptor-like serine/threonine-protein kinase CES101-like
Common	Lj0g3v0290579.1	-2.68191	0.00109272	NA
Common	Lj2g3v2411350.1	-2.68332	0.00209551	NA
Common	Lj1g3v2628760.1	-2.71488	0.0122012	Serine/threonine-protein kinase Aurora-3-like
Common	Lj1g3v5020690.1	-2.71591	0.0470572	F-box/kelch-repeat protein At3g23880-like
Common	Lj2g3v0000170.1	-2.73069	0.00150581	NA
Common	Lj3g3v2720130.1	-2.75727	0.00844004	NA
Common	Lj4g3v1617890.1	-2.76317	0.00487545	ABC transporter A family member 7-like isoform X2
Common	Lj1g3v1112810.1	-2.76959	5.73044e-05	Cytokinin hydroxylase-like
Common	Lj0g3v0041099.1	-2.77251	0.00856044	NA
Common	Lj0g3v0152279.1	-2.7763	0.0273347	NA
Common	Lj0g3v0321239.1	-2.7772	0.00122351	Lysosomal beta glucosidase-like
Common	Lj1g3v4807550.1	-2.78548	0.00268426	NA
Common	Lj0g3v0093329.1	-2.79756	0.0128504	NA
Common	Lj1g3v3779370.1	-2.81399	0.000476282	Kelch repeat-containing protein At3g27220-like isoform X1
Common	Lj6g3v1679480.1	-2.81727	0.0114023	Tyrosine/DOPA decarboxylase 2-like
Common	Lj2g3v2002800.1	-2.8273	0.000406094	Glyoxylate reductase
Common	Lj0g3v0109879.1	-2.83446	0.000986815	NA
Common	Lj0g3v0250369.1	-2.83458	9.66109e-05	NA
Common	Lj1g3v3646440.1	-2.84006	0.0100564	High affinity nitrate transporter 2.7-like
Common	Lj1g3v5021140.1	-2.84091	0.0122012	Subtilisin-like protease-like
Common	Lj1g3v3441280.1	-2.85967	0.0139674	Early nodulin ENOD18
Common	Lj0g3v0073539.1	-2.87449	0.00534115	NA
Common	Lj0g3v0103799.1	-2.88351	0.0185968	NA
Common	Lj4g3v0451220.1	-2.88724	0.00305183	NA
Common	Lj2g3v1758440.1	-2.88752	0.0181672	Probable polyol transporter 6-like
Common	Lj0g3v0298349.1	-2.89646	0.0400749	Cytochrome P450 71B37-like
Common	Lj1g3v1112790.1	-2.89786	0.000378161	NA
Common	Lj0g3v0234599.1	-2.90093	0.00385346	NA
Common	Lj1g3v4957580.1	-2.91314	0.00558933	NA
Common	Lj0g3v0212119.1	-2.92884	0.000315024	NA
Common	Lj0g3v0033889.1	-2.94865	0.000597476	NA
Common	Lj5g3v1048210.1	-2.95368	0.00665614	Transcriptional regulator SUPERMAN-like
Common	Lj0g3v0212179.1	-2.95731	0.0196275	NA
Common	Lj1g3v2582400.1	-2.97824	0.021566	NA
Common	Lj5g3v1664160.1	-2.97825	0.0411578	Zinc finger protein NUTCRACKER-like
Common	Lj3g3v2720140.1	-2.98451	0.00371066	Gibberellin 20-oxidase
Common	Lj4g3v2133900.1	-2.99025	0.00422109	Cadmium/zinc-transporting ATPase 3-like
Common	Lj0g3v0347519.1	-2.99588	0.00772343	NA
Common	Lj1g3v4830300.1	-2.99769	0.023296	ATP-binding cassette protein
Common	Lj4g3v3031650.1	-3.0158	0.0101747	6-phosphofructokinase 3-like
Common	Lj0g3v0275969.1	-3.02903	0.00933358	Transcription factor C3H
Common	Lj3g3v2873690.1	-3.03228	0.0109076	NA
Common	Lj1g3v0627490.1	-3.03304	0.0404703	NA
Common	Lj2g3v0391810.1	-3.03725	0.0371351	Transcription factor MADS box
Common	Lj0g3v0290589.1	-3.0381	0.000245425	NA
Common	Lj5g3v2179700.1	-3.06477	0.0267396	NA
Common	Lj5g3v1988820.1	-3.06663	0.043359	NA
Common	Lj0g3v0153099.1	-3.07169	0.000209886	NA
Common	Lj6g3v2272250.1	-3.11115	0.00437733	NA
Common	Lj0g3v0004149.1	-3.1173	0.00717463	NA
Common	Lj0g3v0013999.1	-3.11821	0.0112882	NA
Common	Lj0g3v0145609.1	-3.12258	0.0217622	NA
Common	Lj1g3v0627630.1	-3.13031	0.0100883	NA
Common	Lj1g3v4918590.1	-3.13619	0.00872778	F-box protein PP2-B15
Common	Lj2g3v2114130.1	-3.20238	0.00828963	Ethylene-responsive transcription factor
Common	Lj0g3v0245519.1	-3.2537	0.0053018	NA
Common	Lj0g3v0121469.1	-3.26643	0.000328181	F-box/kelch-repeat protein At3g23880-like
Common	Lj0g3v0300539.1	-3.29034	0.00146193	NA
Common	Lj0g3v0283129.1	-3.29268	0.0126166	NA
Common	Lj3g3v0429620.1	-3.29519	0.000169303	NA
Common	Lj0g3v0208379.1	-3.29957	0.00153845	Trehalose-phosphate phosphatase-like
Common	Lj1g3v4107160.1	-3.30028	0.000765751	0
Common	Lj1g3v1183390.1	-3.30279	0.0433156	Peptide transporter
Common	Lj2g3v2899940.1	-3.30411	0.0267902	0
Common	Lj0g3v0146159.1	-3.30426	0.00731152	NA
Common	Lj0g3v0223059.1	-3.31085	0.0279754	Transcription factor AP2-EREBP
Common	Lj0g3v0221829.1	-3.31701	0.0025563	NA
Common	Lj3g3v0428740.1	-3.318	0.0216769	NA
Common	Lj0g3v0202659.1	-3.32894	0.0106155	NA
Common	Lj5g3v1988810.1	-3.34332	0.0324772	NA
Common	Lj3g3v1101520.1	-3.36782	0.0113992	NA
Common	Lj0g3v0017149.1	-3.37001	0.000597476	TGA-type basic leucine zipper protein TGA1.1
Common	Lj2g3v2661550.1	-3.40123	0.000868949	NA
Common	Lj2g3v1024310.1	-3.42617	0.00839235	NA
Common	Lj1g3v0627590.1	-3.43427	0.011076	NA
Common	Lj5g3v0616140.2	-3.44511	0.000853379	NA
Common	Lj3g3v0938160.1	-3.44795	0.000367958	NA
Common	Lj5g3v0746950.1	-3.47016	0.00154705	NA
Common	Lj1g3v1207780.1	-3.47371	0.0100155	NA
Common	Lj4g3v0473400.2	-3.48557	0.00836299	Cytochrome P450 82A1-like
Common	Lj6g3v1954150.1	-3.5355	0.00152341	NA
Common	Lj0g3v0266149.2	-3.557	0.00272103	Ubiquitin-like domain-containing CTD phosphatase
Common	Lj0g3v0269659.1	-3.62014	0.000398656	4-hydroxybenzoate polyprenyltransferase, mitochondrial-like
Common	Lj2g3v2599910.1	-3.62324	0.00516345	NA
Common	Lj3g3v0538480.1	-3.63046	0.010493	Ethylene-responsive transcription factor 2-like
Common	Lj5g3v1170940.3	-3.6479	0.00410799	TNP2
Common	Lj0g3v0185849.1	-3.65726	0.0459096	Isoliquiritigenin 2'-O-methyltransferase-like
Common	Lj5g3v0294880.1	-3.66204	0.00343472	NA
Common	Lj4g3v2618590.1	-3.66416	0.00234013	Dynamin-related protein 4C-like
Common	Lj2g3v0632140.1	-3.70154	0.000512058	NA
Common	Lj1g3v0970980.1	-3.74057	0.000227009	Argininosuccinate synthase
Common	Lj0g3v0202639.1	-3.74585	0.0426031	NA
Common	Lj6g3v0920440.2	-3.76933	0.00350602	NA
Common	Lj4g3v2820100.1	-3.77588	0.00295989	0
Common	Lj4g3v2140250.1	-3.79385	0.00649433	NA
Common	Lj2g3v2437090.2	-3.79392	0.00224881	NA
Common	Lj0g3v0152289.1	-3.82254	0.0038109	NA
Common	Lj0g3v0114139.1	-3.83483	0.0217295	NA
Common	Lj0g3v0218729.1	-3.84642	0.0144338	NA
Common	Lj1g3v4729230.1	-3.86163	0.0351905	NA
Common	Lj2g3v3246900.1	-3.8745	0.000964768	NA
Common	Lj3g3v3031030.1	-3.88646	0.0489147	Acyl-CoA N-acyltransferase with RING/FYVE/PHD-type zinc finger domain isoform 3
Common	Lj0g3v0362709.1	-3.89514	0.000438647	Tryptophan synthase beta chain 2, chloroplastic-like
Common	Lj1g3v2994540.1	-3.90177	0.030706	Isoliquiritigenin 2'-O-methyltransferase-like
Common	Lj2g3v3318970.1	-3.91668	9.66109e-05	Aldehyde dehydrogenase family 2 member C4-like
Common	Lj0g3v0324089.1	-3.92791	0.00468128	NA
Common	Lj5g3v1498240.1	-3.92961	0.0156766	Cytochrome P450 82A3-like
Common	Lj4g3v0109400.1	-3.94996	0.0114002	NA
Common	Lj1g3v0579710.1	-3.95948	0.00572941	NA
Common	Lj0g3v0185819.1	-3.96744	0.0125204	NA
Common	Lj2g3v0000260.1	-4.04037	0.000286881	NA
Common	Lj3g3v3235440.1	-4.0495	0.00229333	Zinc finger protein
Common	Lj0g3v0248429.1	-4.05422	0.00422109	NA
Common	Lj4g3v3071660.1	-4.05705	0.0289006	Polyol transporter 5-like
Common	Lj2g3v0609610.1	-4.11742	0.00170999	Strong similarity to gi|3600044 T12H20.12 protease homolog from Arabidopsis thaliana BAC gb|AF080119 and is a member of the reverse transcriptase family PF|00078
Common	Lj2g3v1024300.1	-4.15808	0.00603384	NA
Common	Lj1g3v3443850.1	-4.16241	0.0130291	Wall-associated receptor kinase-like 20-like
Common	Lj1g3v1814300.1	-4.19129	0.000378161	Early nodulin-like protein 1-like
Common	Lj5g3v0659650.1	-4.19602	0.00045869	NA
Common	Lj0g3v0111099.1	-4.21681	0.00220416	Os02g0301500
Common	Lj2g3v3338990.1	-4.2277	0.000500357	Probable serine/threonine-protein kinase WNK11-like
Common	Lj3g3v1475750.1	-4.29391	0.0074234	Cytochrome P450 83B1-like
Common	Lj0g3v0236639.1	-4.30209	0.00153275	NA
Common	Lj4g3v2618530.1	-4.31528	0.00311379	Multifunctional transport intrinsic membrane protein 2
Common	Lj0g3v0318249.1	-4.32821	0.00833201	NA
Common	Lj0g3v0264439.1	-4.33385	0.00516723	NA
Common	Lj3g3v0002090.1	-4.37636	0.016196	NA
Common	Lj4g3v0336010.1	-4.37907	0.0354066	WAT1-related protein At1g25270-like
Common	Lj3g3v3086090.1	-4.38356	0.00338549	Beta-galactosidase 6
Common	Lj0g3v0250889.1	-4.46505	0.00245323	NA
Common	Lj0g3v0008819.1	-4.48746	0.000291923	Equilibrative nucleoside transporter 2-like
Common	Lj3g3v0040860.1	-4.50719	0.014399	NA
Common	Lj0g3v0003999.1	-4.52197	0.0189451	NA
Common	Lj0g3v0016549.1	-4.53255	0.0135243	NA
Common	Lj0g3v0111089.1	-4.59168	0.00387297	NA
Common	Lj0g3v0161489.1	-4.60318	0.00161819	Cytochrome P450
Common	Lj0g3v0158139.1	-4.68115	0.000645698	NA
Common	Lj1g3v4729240.1	-4.68779	0.0489962	NA
Common	Lj0g3v0247829.1	-4.71318	0.00193009	NA
Common	Lj0g3v0326549.1	-4.72865	0.00410799	NA
Common	Lj1g3v4764520.2	-4.77231	0.0373724	Auxin response factor 2-like
Common	Lj3g3v0323290.1	-4.80248	7.72017e-05	Tir-nbs-lrr resistance protein
Common	Lj0g3v0259209.1	-4.85075	6.70558e-05	FERONIA receptor-like kinase
Common	Lj2g3v1536150.1	-4.86075	0.00589885	Zinc transporter 5-like
Common	Lj0g3v0100519.1	-4.89197	0.000715237	Probable protein phosphatase 2C 65-like
Common	Lj0g3v0121479.1	-4.91479	0.00123854	NA
Common	Lj3g3v2719880.1	-4.92401	0.0174086	NA
Common	Lj4g3v1894860.1	-4.96216	0.00167619	NA
Common	Lj0g3v0197879.1	-4.99783	0.00468	NA
Common	Lj3g3v2986090.1	-5.00212	0.00459249	Fatty acid/sphingolipid desaturase
Common	Lj3g3v3120820.1	-5.01662	0.00124505	NA
Common	Lj3g3v2575890.1	-5.05084	0.0014534	NA
Common	Lj0g3v0167199.1	-5.09722	0.0251392	NA
Common	Lj3g3v0950840.1	-5.12395	0.00327966	NA
Common	Lj0g3v0254249.1	-5.15585	0.00710626	RecName: Full=Non-specific lipid-transfer protein 2; Short=LTP2; Contains: RecName: Full=Non-specific lipid-transfer protein 7; Short=LTP7; Flags: Precursor_x0001_gi|60735410|gb|AAX35807.1| lipid transfer protein 2 precursor
Common	Lj1g3v2139480.1	-5.18637	0.00116299	NA
Common	Lj4g3v2000880.1	-5.22055	0.000343251	NA
Common	Lj0g3v0338009.1	-5.2421	0.00454129	NA
Common	Lj1g3v1782150.1	-5.24654	0.000368305	NA
Common	Lj5g3v1697690.1	-5.29687	0.000581965	NA
Common	Lj1g3v3075150.1	-5.30368	0.000144483	NA
Common	Lj2g3v1717620.1	-5.51902	0.000769406	NA
Common	Lj0g3v0281269.1	-5.67127	0.0156138	NA
Common	Lj1g3v1787890.1	-5.68141	0.00190286	NA
Common	Lj0g3v0266629.1	-5.72449	0.00241286	Oligoribonuclease
Common	Lj3g3v0744680.1	-5.73824	0.00191404	TMV resistance protein N
Common	Lj0g3v0139199.1	-5.77678	6.47097e-05	NA
Common	Lj4g3v1333680.1	-5.80188	0.00574005	NA
Common	Lj0g3v0213569.1	-5.81505	0.0016279	NA
Common	Lj3g3v0744660.1	-5.92838	0.00220896	NA
Common	Lj0g3v0356369.1	-5.93986	0.000210017	NA
Common	Lj0g3v0101249.1	-5.97808	0.000231298	Senescence-associated gene 12
Common	Lj0g3v0342859.1	-6.00557	0.00603384	NA
Common	Lj0g3v0308839.1	-6.02831	0.00298726	NA
Common	Lj0g3v0086939.1	-6.06289	0.000240203	NA
Common	Lj2g3v0000250.1	-6.07829	0.00388134	NA
Common	Lj3g3v1010890.1	-6.14581	0.00355796	NA
Common	Lj4g3v0450450.1	-6.15726	0.0126166	NA
Common	Lj0g3v0338019.1	-6.16386	0.001191	NA
Common	Lj0g3v0176949.1	-6.19488	0.00145066	NA
Common	Lj2g3v3223910.1	-6.20079	7.14187e-05	Receptor-like protein 12-like
Common	Lj0g3v0072349.1	-6.20338	0.00267558	NA
Common	Lj4g3v3014730.1	-6.22762	0.00280993	NA
Common	Lj0g3v0161729.1	-6.25842	0.00212423	Oligoribonuclease
Common	Lj0g3v0072339.1	-6.30142	0.00161819	NA
Common	Lj0g3v0095569.1	-6.49814	0.000898397	NA
Common	Lj2g3v0911730.2	-6.52173	0.00133203	NA
Common	Lj0g3v0329559.1	-6.55774	0.000868949	NA
Common	Lj0g3v0349169.2	-6.57525	0.00023947	Sulfate transporter 1.3-like
Common	Lj0g3v0081519.1	-6.65128	0.000131604	NA
Common	Lj5g3v0403750.1	-6.71345	0.000136613	NA
Common	Lj1g3v0727990.1	-6.73442	0.00011235	NA
Common	Lj0g3v0167259.1	-6.75022	0.000123529	NA
Common	Lj0g3v0003259.1	-6.80923	6.54157e-05	NA
Common	Lj0g3v0236349.1	-6.83718	0.00246445	NA
Common	Lj6g3v0792080.1	-6.97048	0.000936137	NA
Common	Lj0g3v0361559.1	-6.98936	0.0016775	Aquaporin NIP2-1-like
Common	Lj2g3v1034400.1	-7.00165	0.000356043	Protein CREG1
Common	Lj0g3v0213579.1	-7.02359	0.00117897	NA
Common	Lj0g3v0331179.1	-7.05784	0.0023279	NA
Common	Lj4g3v2267410.1	-7.08318	0.000478708	NA
Common	Lj1g3v2994550.1	-7.09666	0.00636503	NA
Common	Lj0g3v0008159.1	-7.1798	0.00359867	NA
Common	Lj5g3v2241180.1	-7.18085	0.000240203	NA
Common	Lj0g3v0280769.1	-7.19324	0.0013694	NA
Common	Lj0g3v0285229.1	-7.22295	0.000265357	Probable CCR4-associated factor 1 homolog 9-like isoform X1
Common	Lj6g3v0815760.1	-7.36737	0.000439264	NA
Common	Lj3g3v1472500.1	-7.38368	0.0016137	NA
Common	Lj3g3v1619370.1	-7.52005	0.00100891	Signal peptide peptidase-like 2B-like
Common	Lj3g3v2575840.1	-7.5429	0.00222151	NA
Common	Lj0g3v0282729.1	-7.60217	0.00109563	NA
Common	Lj0g3v0218219.1	-7.6112	0.000514877	NA
Common	Lj0g3v0162299.1	-7.73255	0.00023056	NA
Common	Lj2g3v0146710.1	-7.80046	0.000398656	NA
Common	Lj0g3v0140859.1	-7.86496	0.00150859	NA
Common	Lj2g3v1338890.1	-7.91139	0.000898397	AP2-like ethylene-responsive transcription factor At1g16060-like
Common	Lj0g3v0205399.1	-7.99925	0.000246564	NA
Common	Lj5g3v2179760.1	-8.23116	0.000298921	NA
Common	Lj0g3v0162309.1	-8.23956	2.77191e-05	NA
Common	Lj2g3v1252780.3	-8.30148	3.23958e-05	NA
Common	Lj2g3v0663760.1	-8.37992	0.00152345	Phosphoethanolamine N-methyltransferase
Common	Lj0g3v0346759.1	-8.47105	0.000101069	NA
Common	Lj1g3v2326730.1	-8.5331	0.000100097	NA
Common	Lj0g3v0140239.1	-8.61677	8.42778e-05	NA
Common	Lj0g3v0032049.1	-8.63529	0.000836825	NA
Common	Lj0g3v0105739.1	-8.72089	4.61321e-05	Serine carboxypeptidase-like 48-like
Common	Lj1g3v0715490.1	-8.72445	0.000543119	NA
Common	Lj4g3v3113220.1	-8.83767	0.00782551	NA
Common	Lj1g3v0984240.1	-8.8712	0.00995961	NA
Common	Lj0g3v0221879.1	-8.88454	0.00410388	NA
Common	Lj0g3v0329589.1	-8.93362	0.00782157	NA
Common	Lj4g3v1428540.1	-8.97587	0.00437733	NA
Common	Lj1g3v4918540.1	-8.98271	0.00102751	NA
Common	Lj0g3v0325699.1	-8.99574	0.0033437	NA
Common	Lj0g3v0346769.1	-8.99764	0.001611	NA
Common	Lj0g3v0017039.1	-9.00175	0.0047262	Protein binding protein
Common	Lj0g3v0290649.1	-9.01168	0.00312627	NA
Common	Lj1g3v3329730.1	-9.01955	0.00181135	NA
Common	Lj0g3v0360949.1	-9.02954	0.00311936	NA
Common	Lj0g3v0341719.1	-9.05166	0.00154938	NA
Common	Lj0g3v0229179.1	-9.06184	0.000375269	NA
Common	Lj3g3v3737660.1	-9.065	0.00307941	Agamous-like MADS-box protein AGL12-like
Common	Lj3g3v2720200.1	-9.07204	0.0016279	NA
Common	Lj5g3v0817640.1	-9.07862	0.00298957	NA
Common	Lj0g3v0032059.1	-9.08873	0.00348399	NA
Common	Lj0g3v0300399.1	-9.09456	0.00348399	NA
Common	Lj0g3v0247889.1	-9.10162	0.00302108	Disease resistance-like protein GS0-1
Common	Lj0g3v0317769.1	-9.11317	0.00336842	NA
Common	Lj1g3v3528310.1	-9.13553	0.00280993	NA
Common	Lj4g3v1334960.1	-9.17125	0.00311936	NA
Common	Lj0g3v0285019.1	-9.1713	0.00278105	NA
Common	Lj6g3v0484090.1	-9.20162	0.00399413	NA
Common	Lj1g3v0395820.1	-9.20765	0.00247309	NA
Common	Lj0g3v0269959.1	-9.22408	9.60247e-05	NA
Common	Lj0g3v0184069.1	-9.22986	0.00277427	NA
Common	Lj1g3v0683940.1	-9.24502	0.00335866	NA
Common	Lj0g3v0261529.1	-9.25743	0.00302108	NA
Common	Lj4g3v3017400.1	-9.26273	0.00258538	Rho guanine nucleotide exchange factor 8-like
Common	Lj3g3v1770620.1	-9.27506	0.00125446	NA
Common	Lj3g3v1261170.2	-9.27851	0.00271688	NA
Common	Lj1g3v3026210.1	-9.28314	0.00111947	NA
Common	Lj1g3v0162630.1	-9.289	0.00122351	NA
Common	Lj0g3v0008119.1	-9.29475	0.00336842	NA
Common	Lj5g3v0508400.1	-9.32245	0.00312915	NA
Common	Lj5g3v1156310.1	-9.3259	0.00109563	NA
Common	Lj3g3v1261180.1	-9.33387	0.00228027	NA
Common	Lj0g3v0013589.1	-9.34264	0.00220552	NA
Common	Lj0g3v0268059.1	-9.40059	3.94308e-05	NA
Common	Lj4g3v0450000.1	-9.40764	0.00268838	NA
Common	Lj5g3v1605760.1	-9.42332	0.00222523	NA
Common	Lj5g3v0626860.1	-9.46418	0.0029789	NA
Common	Lj0g3v0169919.1	-9.50467	0.00181135	NA
Common	Lj0g3v0141999.1	-9.51924	0.0025563	NA
Common	Lj3g3v0718430.1	-9.52963	0.00199383	NA
Common	Lj1g3v1991570.1	-9.54516	0.00201188	NA
Common	Lj0g3v0325279.1	-9.561	3.23958e-05	Chondroitin sulfate proteoglycan 5
Common	Lj0g3v0346739.1	-9.57901	0.00208892	NA
Common	Lj0g3v0162409.1	-9.61999	0.00498574	NA
Common	Lj2g3v0000240.1	-9.64652	0.00488739	NA
Common	Lj4g3v1428540.2	-9.66487	0.00153027	NA
Common	Lj0g3v0169619.1	-9.67207	0.00188222	NA
Common	Lj0g3v0198829.1	-9.70768	0.00184732	NA
Common	Lj3g3v0718440.1	-9.71198	0.000143832	NA
Common	Lj1g3v0317950.1	-9.74038	0.00132465	NA
Common	Lj0g3v0235189.1	-9.76505	0.00125296	F-box protein At5g07610-like
Common	Lj0g3v0132949.1	-9.77968	0.00240282	NA
Common	Lj4g3v0451240.1	-9.78282	3.23958e-05	NA
Common	Lj5g3v1605740.1	-9.79699	0.00135343	NA
Common	Lj0g3v0281519.1	-9.80932	0.00132278	NA
Common	Lj2g3v0462520.1	-9.81122	0.00212423	NA
Common	Lj0g3v0284909.1	-9.85825	0.00144382	NA
Common	Lj0g3v0249989.1	-9.8683	0.000670456	NA
Common	Lj1g3v2581100.1	-9.88423	0.000371226	NA
Common	Lj0g3v0245279.1	-9.90475	0.00109563	NA
Common	Lj0g3v0085209.1	-9.92101	0.0011479	NA
Common	Lj4g3v0336770.1	-9.92691	0.00121624	NA
Common	Lj0g3v0139189.1	-9.93087	0.00123569	NA
Common	Lj3g3v0742540.1	-9.9332	0.00105222	NA
Common	Lj2g3v3121050.1	-9.97281	8.22451e-05	NA
Common	Lj0g3v0198819.1	-9.97715	0.00153275	NA
Common	Lj1g3v2608050.1	-10.008	0.00312627	NA
Common	Lj0g3v0008579.1	-10.0629	0.00172382	NA
Common	Lj0g3v0311759.1	-10.0748	0.00118845	NA
Common	Lj3g3v3737680.1	-10.078	0.0025838	NA
Common	Lj0g3v0207459.1	-10.1205	0.000868949	NA
Common	Lj0g3v0003969.1	-10.1642	0.00150581	NA
Common	Lj2g3v3224060.1	-10.1642	0.0019735	NA
Common	Lj0g3v0131759.1	-10.1838	0.000788733	NA
Common	Lj0g3v0014329.1	-10.3172	0.000788733	NA
Common	Lj0g3v0268059.2	-10.3198	0.00166662	NA
Common	Lj6g3v0647460.1	-10.4166	0.000775975	NA
Common	Lj0g3v0003879.1	-10.4633	0.000700029	NA
Common	Lj0g3v0003869.1	-10.4639	0.000915612	NA
Common	Lj0g3v0099719.1	-10.4818	0.00429856	Transcription factor bHLH95
Common	Lj5g3v1605730.1	-10.525	0.00169082	NA
Common	Lj0g3v0089139.2	-10.561	0.000961575	Zinc finger protein 4-like isoform X1
Common	Lj0g3v0085199.1	-10.5938	0.000581965	NA
Common	Lj0g3v0285009.1	-10.5943	0.000524621	NA
Common	Lj0g3v0141989.1	-10.6605	0.000601113	NA
Common	Lj2g3v0635800.1	-10.7074	0.000414092	NA
Common	Lj0g3v0003979.1	-10.7151	0.000546114	NA
Common	Lj3g3v1101550.1	-10.7168	0.000628211	NA
Common	Lj3g3v0718420.1	-10.7217	0.000208426	NA
Common	Lj0g3v0040749.1	-10.7342	0.000688672	NA
Common	Lj0g3v0159299.1	-10.7861	0.000423915	NA
Common	Lj2g3v3339290.1	-11.078	0.001178	NA
Common	Lj0g3v0361529.1	-11.1216	0.000115136	NA
Common	Lj3g3v2838430.1	-11.1521	0.000348948	NA
Common	Lj6g3v1089090.1	-11.1948	0.00010514	NA
Common	Lj5g3v0900860.1	-11.434	0.00103435	NA
Common	Lj2g3v0604110.1	-11.461	0.000479927	NA
Common	Lj0g3v0167339.1	-11.5363	0.000310575	F-box/kelch-repeat protein At3g06240-like
Common	Lj0g3v0092959.1	-11.5939	0.000298921	NA
Common	Lj0g3v0007319.1	-11.6392	0.000208572	NA
Common	Lj0g3v0331379.1	-11.7009	4.30696e-05	Protein CREG1-like
Common	Lj0g3v0005799.1	-11.7048	0.000257561	NA
Common	Lj0g3v0172799.1	-11.7277	0.00296446	NA
Common	Lj3g3v1261170.3	-11.7407	0.000208278	NA
Common	Lj0g3v0300099.1	-11.8069	0.000204443	NA
Common	Lj2g3v0462510.1	-11.9001	0.000378161	NA
Common	Lj0g3v0300409.1	-11.9149	0.000204443	NA
Common	Lj0g3v0252819.1	-12.0056	0.000286881	NA
Common	Lj2g3v3084230.1	-12.2114	0.000405284	CCP
Common	Lj3g3v2995900.1	-12.2383	0.000197939	NA
Common	Lj0g3v0200039.1	-12.2413	0.000253866	NA
Common	Lj5g3v1873080.1	-12.3619	0.000196419	NA
Common	Lj1g3v2580570.1	-12.3658	0.000169807	NA
Common	Lj0g3v0221769.1	-12.4422	0.00023947	NA
Common	Lj0g3v0331359.1	-12.5568	0.000124302	Protein CREG1-like
Common	Lj5g3v1949770.1	-12.6744	0.000124302	NA
Common	Lj6g3v1053490.1	-12.7676	0.000136613	NA
Common	Lj4g3v0288340.1	-12.772	0.000290706	NA
Common	Lj2g3v2172990.1	-14.112	0.000357376	Phosphate transporter 1
Common	Lj2g3v3084240.1	-14.4025	0.000105081	NA
Common	Lj0g3v0172799.2	-14.5815	0.000688672	NA
NA	Lj0g3v0139759.1	10.1735	0.006608	NA
NA	Lj3g3v0950620.1	10.0645	0.0287193	NA
NA	Lj0g3v0307709.1	8.78092	0.019554	NA
NA	Lj0g3v0103129.1	7.78094	0.0449265	Homogentisate phytyltransferase 1, chloroplastic-like
NA	Lj3g3v3281690.1	6.70506	0.0279247	Beta-glucosidase 24-like isoform 1
NA	Lj3g3v3281640.1	6.5537	0.0478475	NA
NA	Lj1g3v3834140.1	6.25971	0.00210049	NA
NA	Lj3g3v0290000.1	5.99848	0.0219775	NA
NA	Lj2g3v2904720.1	4.36035	0.0236636	NA
NA	Lj2g3v0227060.1	4.24704	0.0489125	NA
NA	Lj2g3v1988990.1	4.04343	0.0434365	Glutamate dehydrogenase 2-like
NA	Lj0g3v0272849.1	3.74516	0.0399154	Cytochrome P450 71A1-like
NA	Lj6g3v2222140.2	3.54655	0.0386858	Fructose-1,6-bisphosphatase, cytosolic-like
NA	Lj0g3v0155529.1	3.26453	0.00164469	NA
NA	Lj0g3v0035969.1	3.23514	0.0210339	NA
NA	Lj0g3v0035929.1	3.12551	0.0462051	NA
NA	Lj4g3v0286190.1	3.05693	0.0364068	NA
NA	Lj0g3v0346399.1	3.02391	0.0186603	Cytochrome P450 716B1-like
NA	Lj4g3v2371680.1	2.9493	0.0335395	NA
NA	Lj2g3v0535750.1	2.92019	0.00106781	NA
NA	Lj0g3v0131749.1	2.90086	0.026085	Cytochrome P450 716B1-like
NA	Lj0g3v0276629.1	2.8455	0.00284201	Transcription factor SPATULA
NA	Lj4g3v1093980.1	2.70182	0.0220312	NA
NA	Lj1g3v1585840.1	2.58646	0.0275958	NA
NA	Lj3g3v2850080.1	2.57407	0.0493102	NA
NA	Lj0g3v0271409.1	2.57381	0.00509868	Tellurite resistance protein tehA-like protein
NA	Lj0g3v0324379.1	2.51746	0.0344096	NA
NA	Lj1g3v3438990.1	2.50392	0.0479186	NA
NA	Lj5g3v0769560.1	2.4932	0.00647568	Cell division protein ftsZ homolog 2-1, chloroplastic-like
NA	Lj0g3v0270279.1	2.47849	0.00581418	NA
NA	Lj6g3v2192300.1	2.47029	0.0425918	Kaempferol 3-O-beta-D-galactosyltransferase-like
NA	Lj5g3v0473550.1	2.45007	0.00726367	NA
NA	Lj2g3v1090830.1	2.42722	0.00916944	Phenolic glucoside malonyltransferase 1-like
NA	Lj3g3v3689930.2	2.40899	0.00100761	NA
NA	Lj1g3v4434270.3	2.35185	0.0389838	Ent-copalyl diphosphate synthase, chloroplastic-like
NA	Lj2g3v1277800.1	2.34744	0.0108002	LCR-like protein
NA	Lj4g3v0286140.2	2.34728	0.00175609	NA
NA	Lj2g3v1091850.1	2.34459	0.0105291	Malonyl-CoA:isoflavone 7-O-glucoside-6''-O-malonyltransferase
NA	Lj0g3v0083289.1	2.34119	0.014516	Probable pectinesterase/pectinesterase inhibitor 7-like
NA	Lj6g3v1007880.2	2.31343	0.00988429	Flavonol synthase/flavanone 3-hydroxylase
NA	Lj1g3v0152340.1	2.29553	0.00434	NA
NA	Lj3g3v0040870.1	2.29414	0.0175132	NA
NA	Lj4g3v0286130.1	2.28962	0.00313661	NA
NA	Lj0g3v0092639.1	2.28214	0.0155626	Delta-1-pyrroline-5-carboxylate synthase-like
NA	Lj5g3v1913900.1	2.27402	0.000634682	NA
NA	Lj1g3v4081880.1	2.26666	0.0146785	NA
NA	Lj0g3v0286429.1	2.25624	0.00892279	3'-hydroxy-N-methyl-(S)-coclaurine 4'-O-methyltransferase-like
NA	Lj5g3v0198050.1	2.23904	0.0184999	NA
NA	Lj0g3v0294679.1	2.23443	0.0125478	NA
NA	Lj5g3v0962710.1	2.22689	0.011281	NA
NA	Lj4g3v0745900.1	2.20255	0.0220087	NA
NA	Lj2g3v1196620.1	2.17523	0.0132743	NA
NA	Lj0g3v0173689.1	2.17216	0.0316236	Wall-associated receptor kinase 5-like
NA	Lj0g3v0195189.1	2.16593	0.0436852	R2R3-MYB transcription factor
NA	Lj0g3v0104999.1	2.16293	0.0443529	Ferric reductase
NA	Lj0g3v0310989.1	2.13846	0.0371351	Cytochrome P450
NA	Lj0g3v0255209.2	2.13409	0.000560388	Tyrosine specific protein phosphatase family protein
NA	Lj3g3v2247030.1	2.13358	0.0342945	NA
NA	Lj0g3v0334749.1	2.1266	0.00396743	NA
NA	Lj0g3v0302509.1	2.11405	0.0154648	NA
NA	Lj1g3v3443690.1	2.07132	0.0165015	BEL1-like homeodomain protein 9-like
NA	Lj0g3v0127529.1	2.06657	0.0355876	NA
NA	Lj6g3v1946450.1	2.02731	0.0383752	Protein kinase PINOID-like
NA	Lj0g3v0169799.1	2.02319	0.000581965	NA
NA	Lj0g3v0312609.1	2.01954	0.00703766	Kinase superfamily protein
NA	Lj6g3v2255710.1	2.01513	0.0185127	Deacetylvindoline O-acetyltransferase
NA	Lj0g3v0118899.1	2.01192	0.0440601	UDP-glycosyltransferase 85A3-like, partial
NA	Lj0g3v0065739.2	2.01061	0.00114602	Copper-binding family protein
NA	Lj0g3v0319649.1	2.01019	0.0163173	NA
NA	Lj1g3v4820010.1	-2.01788	0.00158998	NA
NA	Lj1g3v4515850.1	-2.01926	0.0273872	Peptide transporter PTR3-A
NA	Lj3g3v2991350.1	-2.02062	0.0221838	NA
NA	Lj0g3v0189949.1	-2.0394	0.0378721	NA
NA	Lj4g3v1335630.1	-2.04842	0.00509868	NA
NA	Lj3g3v2662080.1	-2.06862	0.0155402	NA
NA	Lj0g3v0349179.1	-2.06904	0.00302805	NA
NA	Lj0g3v0228229.1	-2.07598	0.00637584	NA
NA	Lj2g3v1068760.1	-2.08396	0.00364792	SNF1-related protein kinase catalytic subunit alpha KIN10-like
NA	Lj3g3v2662110.1	-2.08755	0.0111271	NA
NA	Lj3g3v2662090.1	-2.09185	0.0160255	Seed linoleate 9S-lipoxygenase-like
NA	Lj3g3v0423980.1	-2.09705	0.0381501	NA
NA	Lj5g3v1873070.1	-2.09866	0.0124431	NA
NA	Lj0g3v0285979.2	-2.09968	0.00684851	NA
NA	Lj0g3v0104459.1	-2.11235	0.00836203	NA
NA	Lj4g3v2580350.1	-2.11662	0.010396	NA
NA	Lj3g3v2662120.1	-2.11824	0.0143127	Lipoxygenase
NA	Lj0g3v0242789.1	-2.13216	0.038427	Cysteine-rich receptor-like protein kinase 29-like isoform 2
NA	Lj2g3v1058050.1	-2.14116	0.0331301	Protein FEZ-like
NA	Lj4g3v3113770.1	-2.16036	0.040336	Probable receptor protein kinase TMK1-like
NA	Lj6g3v1270820.1	-2.16121	0.00573902	Probable LRR receptor-like serine/threonine-protein kinase At1g56140-like
NA	Lj0g3v0198839.1	-2.16124	0.00245322	NA
NA	Lj3g3v2662050.1	-2.1698	0.0220312	Linoleate 9S-lipoxygenase-like
NA	Lj4g3v2580340.1	-2.17294	0.000436274	Annotation was added to scaffolds in November 2011~Long-chain-fatty-acid CoA ligase
NA	Lj0g3v0099189.1	-2.19784	0.00532346	Peptide transporter PTR1-like isoform X1
NA	Lj2g3v1484020.1	-2.20035	0.0159207	NA
NA	Lj0g3v0091169.1	-2.20326	0.00023675	NA
NA	Lj4g3v1909900.1	-2.20615	0.0284028	Extended synaptotagmin-1-like isoform 2
NA	Lj1g3v3256700.1	-2.20691	0.00751706	MATE efflux family protein 7-like
NA	Lj3g3v2662060.1	-2.21697	0.0248864	0
NA	Lj3g3v0807680.2	-2.25609	0.00135343	Probable cellulose synthase A catalytic subunit 3
NA	Lj3g3v3086100.1	-2.28149	0.00109563	Beta-galactosidase 8-like
NA	Lj3g3v2662070.1	-2.31171	0.0102555	NA
NA	Lj2g3v0343930.3	-2.34929	0.00235934	NA
NA	Lj0g3v0337949.1	-2.37118	0.0183154	NA
NA	Lj3g3v2315230.2	-2.38892	0.00184073	NA
NA	Lj4g3v2311340.1	-2.41155	0.0134374	NA
NA	Lj4g3v0216630.1	-2.43688	0.0334936	NA
NA	Lj1g3v2375860.1	-2.46052	0.00252438	NA
NA	Lj0g3v0036729.1	-2.57796	0.00655563	NA
NA	Lj6g3v2192140.1	-2.59699	0.00191652	NA
NA	Lj5g3v1698940.1	-2.6183	0.000330136	Ras-related protein RABC2a-like
NA	Lj4g3v0336690.1	-2.61961	0.0296861	NA
NA	Lj3g3v0323310.1	-2.66158	0.030706	NA
NA	Lj4g3v2630940.4	-2.73267	0.00103435	Sulfite exporter TauE/SafE family protein
NA	Lj4g3v0877710.1	-2.78441	0.0409499	Oxygen-evolving enhancer protein 1, chloroplastic-like
NA	Lj6g3v0227600.1	-2.84955	0.0347487	NA
NA	Lj3g3v2187020.1	-2.91441	0.000402079	NA
NA	Lj0g3v0251089.1	-2.9337	0.0250832	NA
NA	Lj0g3v0088169.1	-2.95775	0.0048891	NA
NA	Lj0g3v0188889.1	-2.97021	0.0296861	Cytochrome P450
NA	Lj0g3v0276129.1	-2.99966	0.008489	NA
NA	Lj6g3v2007310.1	-3.00936	0.000557096	NA
NA	Lj0g3v0178739.2	-3.13639	0.0021347	NA
NA	Lj6g3v2232270.2	-3.17888	0.0128456	Serpin-ZX-like
NA	Lj6g3v1629650.1	-3.27157	0.00466674	NA
NA	Lj4g3v2022720.1	-3.60556	0.0129502	NA
NA	Lj0g3v0257369.1	-3.73657	0.000872847	NA
NA	Lj4g3v0408390.1	-3.78159	0.000483638	L-type lectin-domain containing receptor kinase IX.1-like
NA	Lj6g3v0098600.1	-3.83806	0.00918819	NA
NA	Lj0g3v0170689.1	-3.85525	0.00405651	NA
NA	Lj6g3v0098610.1	-4.01116	0.00731152	NA
NA	Lj1g3v2938590.1	-4.0572	0.00364231	NA
NA	Lj5g3v1494590.1	-4.8139	3.23958e-05	NA
NA	Lj0g3v0024439.1	-4.81723	0.0408495	NA
NA	Lj0g3v0301699.1	-5.00541	0.000885357	NA
NA	Lj0g3v0148839.1	-5.26712	0.0434365	NA
NA	Lj3g3v3155100.1	-6.39067	0.00353384	NA
NA	Lj0g3v0357309.1	-7.72729	0.022675	Cell wall / vacuolar inhibitor of fructosidase 1-like
a Annotation of either of the three following groups of the Common genes between 'ram1-2 vs. Gifu' and 'str-2 vs. Gifu' in which the gene is clustered:
AMS	R.i.-regulated (351 genes)
PSR	PSR-associated (69 genes)
AMS + PSR	R.i and PSR associated (18 gens)
Common	The intersect of the Common 996 DEGs
NA	not available

## Sheet: Table S7
Table S7. DEGs in inoculated vs. non-inoculated roots of WT with R. irregularis (Handa et al., 2015).
Transcript_ID	log2FC	FDR	Description
Lj5g3v2169510.1	12.7501	8.3181e-06	NA
Lj3g3v0821300.1	12.4861	1.81834e-05	Scarecrow-like protein 3-like
LjRAM2.1	12.4349	2.87687e-05	RAM2
Lj0g3v0208009.1	12.333	3.33706e-05	NA
Lj2g3v1549740.1	12.2849	3.71969e-05	RING finger family protein
Lj1g3v3182350.1	12.1822	4.01888e-05	NA
Lj2g3v1467810.1	11.8544	2.51444e-05	NA
Lj0g3v0104499.1	11.7335	6.76896e-06	ABC transporter G family member
Lj0g3v0236619.1	11.4652	1.81834e-05	Abscisic acid 8'-hydroxylase 3-like
Lj0g3v0216859.1	11.319	5.55155e-05	NA
Lj0g3v0349529.1	11.1953	0.0184159	Triacylglycerol lipase 2-like
Lj6g3v2055760.1	11.0984	4.10258e-06	Kelch-like protein 8-like
Lj0g3v0332419.1	11.0823	8.72045e-06	NA
Lj0g3v0000069.1	11.0599	0.00201411	Cysteine proteinase
Lj5g3v1190130.1	11.0563	0.00488873	Acidic endochitinase-like
Lj0g3v0115479.1	11.05	2.07615e-05	High affinity ammonium transporter
Lj1g3v0948470.1	11.0215	3.71969e-05	AM-induced phosphate transporter
Lj1g3v0053670.1	11.0202	4.7003e-05	NA
Lj4g3v2618520.1	10.9781	4.10258e-06	NIP aquaporin
Lj6g3v1008230.1	10.9277	0.000231028	NA
Lj3g3v0527240.1	10.9222	3.71969e-05	Plasma membrane ATPase 1-like isoform 2
Lj1g3v2634010.1	10.8897	0.00224333	NA
Lj3g3v3579330.1	10.8613	5.43594e-05	NA
Lj6g3v1873600.1	10.7052	5.1665e-05	NA
Lj2g3v1984740.1	10.6706	4.10258e-06	PALMATE-LIKE PENTAFOLIATA1
Lj0g3v0162709.1	10.6536	0.00019655	NA
Lj3g3v1531180.1	10.6313	0.00525899	NA
Lj5g3v2169500.1	10.6176	4.10258e-06	Myristoyl-acyl carrier protein thioesterase, chloroplastic-like
Lj2g3v1267200.1	10.6134	0.00220966	Acidic endochitinase-like
Lj0g3v0133349.1	10.5878	6.76896e-06	Probable LRR receptor-like serine/threonine-protein kinase RLK-like
Lj1g3v4002580.1	10.5791	7.61506e-06	Peroxidase 44-like
Lj1g3v2634000.1	10.5556	0.00285022	NA
Lj0g3v0111029.1	10.4836	5.57361e-05	RING-H2 finger protein ATL5F
Lj2g3v1828780.1	10.4509	3.71969e-05	NA
Lj4g3v0336320.1	10.2715	7.61506e-06	NA
Lj1g3v5059320.1	10.2692	0.000152422	Peptide transporter PTR1
Lj6g3v1629680.1	10.1963	0.000295849	Germin-like protein subfamily 1 member
Lj1g3v1486320.1	10.1902	0.000152868	NA
Lj5g3v1176710.1	10.1766	3.82864e-05	NA
Lj3g3v0948330.1	10.0691	9.53417e-05	Receptor-like protein kinase
Lj0g3v0161499.1	10.0271	0.000258454	Cytochrome P450
Lj0g3v0084579.1	10.0107	0.000178044	NA
Lj2g3v0561290.1	9.97936	0.00184946	NA
Lj0g3v0224369.1	9.9776	0.000164149	NA
Lj2g3v1467800.1	9.96629	0.00200166	Agglutinin-2-like
Lj5g3v0465970.1	9.89669	0.000168733	RecName: Full=Leghemoglobin_x0001_gi|11230993|dbj|BAB18108.1| leghemoglobin
Lj2g3v2002920.1	9.88197	7.33016e-06	Subtilase
Lj4g3v1614730.2	9.84788	0.000126253	SPFH/Band 7/PHB domain-containing membrane-associated protein family isoform 1
LjRAM1.1	9.81408	3.21848e-05	RAM1
Lj5g3v0035290.2	9.80097	0.000257116	Leghemoglobin
Lj1g3v4515820.1	9.78961	6.76896e-06	Peptide transporter PTR3-A
Lj3g3v1642060.1	9.75642	0.00133151	Cysteine proteinase
Lj4g3v3061500.1	9.73394	7.33016e-06	Probable peptide transporter At1g52190-like
Lj4g3v0120140.1	9.70998	9.83095e-05	NA
Lj6g3v1629650.1	9.69686	0.000164267	NA
Lj5g3v1598410.1	9.67607	0.000178044	NA
Lj3g3v1718920.1	9.66621	2.07615e-05	Cytokinin-O-glucosyltransferase
Lj4g3v0336340.1	9.61264	8.9806e-05	NA
Lj0g3v0212459.1	9.54765	0.00019655	NA
Lj2g3v1467840.1	9.5375	0.000293628	NA
Lj0g3v0207289.1	9.49389	0.000123333	Probable LRR receptor-like serine/threonine-protein kinase At4g31250-like
Lj3g3v0424200.1	9.48672	6.49558e-05	Blue copper protein-like
Lj0g3v0125149.1	9.47481	8.3181e-06	UDP-glycosyltransferase 85A5-like
Lj2g3v1102990.1	9.37817	0.000180427	NA
Lj0g3v0193729.1	9.37593	0.000489439	NA
Lj0g3v0216519.1	9.35796	0.000678694	Germin-like protein 9-3-like
Lj3g3v0950730.1	9.35051	0.000643505	Aspartic proteinase CDR1-like
Lj1g3v3975750.1	9.25615	4.67198e-05	Blue copper protein-like
Lj5g3v1204350.1	9.1768	0.000242318	NA
Lj6g3v2218180.1	9.15205	0.000355398	NA
Lj1g3v1991630.1	9.148	2.51025e-05	Receptor-like protein kinase
Lj0g3v0193739.1	9.07299	0.000596741	NA
Lj0g3v0110289.1	9.05551	7.5259e-06	NA
Lj0g3v0224359.1	9.04359	0.000295849	Proline-rich receptor-like protein kinase PERK8-like
Lj3g3v1182390.1	8.96233	0.000190906	Germin-like protein 9-3-like
Lj2g3v1734490.1	8.95572	1.40224e-05	Replication factor C subunit
Lj1g3v4047270.1	8.89833	0.00592101	Cysteine proteinase
Lj0g3v0027139.1	8.88174	0.028097	NA
Lj1g3v2952290.1	8.80024	0.000257052	AP2-like ethylene-responsive transcription factor
Lj2g3v2509000.1	8.76855	0.000203625	Probable glutathione S-transferase-like
Lj3g3v3055600.1	8.74555	8.12661e-05	4-coumarate--CoA ligase-like 7-like
Lj4g3v3115140.1	8.73789	4.10258e-06	ABC transporter G family member 16-like
Lj1g3v3768310.1	8.64654	6.76896e-06	NA
Lj2g3v1338880.1	8.60554	7.18306e-05	AP2-like ethylene-responsive transcription factor ANT-like
Lj0g3v0261949.1	8.57353	0.000417295	NA
Lj1g3v4959910.1	8.56944	0.000957889	Ammonium transporter 3 member 1-like
Lj0g3v0236629.1	8.56559	1.62916e-05	NA
Lj0g3v0168269.1	8.56233	7.61506e-06	NA
Lj3g3v1932900.1	8.51636	0.000403507	Reticuline oxidase-like protein-like
Lj3g3v3244190.1	8.51277	8.27955e-05	NA
Lj1g3v3975740.1	8.4879	3.48615e-05	Blue copper protein-like
Lj5g3v2045030.1	8.47538	4.10258e-06	NA
Lj4g3v1415280.1	8.4309	1.31466e-05	NA
Lj1g3v4047290.1	8.40466	0.00401374	Cysteine proteinase
Lj0g3v0083399.1	8.35804	4.10258e-06	Exocyst complex component
Lj1g3v5021150.1	8.33625	0.00276838	Acidic endochitinase
Lj4g3v1440680.1	8.3159	3.33706e-05	U-box domain-containing protein 36-like
Lj2g3v3413390.1	8.22446	0.000570576	NA
Lj0g3v0083929.1	8.20409	3.71969e-05	NA
Lj1g3v5021050.1	8.17562	2.07615e-05	NA
Lj0g3v0129629.1	8.1556	0.00719949	0
Lj4g3v2785670.1	8.15248	0.001601	NA
Lj1g3v2635080.1	8.11474	0.000435209	NA
Lj2g3v1193020.1	8.09695	5.6469e-05	Kunitz-type trypsin inhibitor-like 2 protein-like
Lj2g3v1014120.1	8.09021	0.00019655	NA
Lj3g3v2849030.1	8.03315	6.49558e-05	NA
Lj1g3v4047250.1	8.02997	0.00325543	Cysteine proteinase
Lj1g3v4047190.1	8.02335	0.00229941	Cysteine proteinase
Lj0g3v0300659.1	7.96458	0.00332629	Cysteine proteinase
Lj4g3v2478480.1	7.89177	0.000321965	NA
Lj2g3v1102980.1	7.87626	0.000114372	Cytokinin-O-glucosyltransferase
Lj5g3v0035290.1	7.87193	0.000107857	Leghemoglobin
Lj4g3v2376180.1	7.85954	0.000250664	Isoflavonoid glucosyltransferase
Lj3g3v0821290.1	7.7583	2.71812e-05	Scarecrow-like protein 3-like
Lj3g3v1641950.1	7.72334	0.00362698	Cysteine proteinase
Lj1g3v2809510.1	7.69309	0.000142301	NA
Lj5g3v0465920.1	7.6422	2.07615e-05	Serine/threonine-protein kinase CTR1-like
Lj1g3v4139430.1	7.54588	5.6469e-05	NA
Lj2g3v3234610.1	7.53092	5.02937e-05	Leucine-rich repeat receptor-like protein kinase
Lj4g3v2140060.1	7.5226	6.47346e-05	NA
Lj0g3v0049599.1	7.4773	2.21234e-05	Hermes
Lj2g3v2437090.1	7.40402	0.00019195	NA
Lj0g3v0268629.1	7.403	0.000193258	NA
Lj0g3v0100599.1	7.34928	8.3181e-06	Dihydrodipicolinate synthase 2, chloroplastic-like
Lj0g3v0027149.mrna3	7.33963	0.0382193	NA
Lj1g3v4303220.1	7.2894	3.33706e-05	Cytochrome P450 93A1-like
Lj1g3v4047240.1	7.27034	0.00100971	Cysteine proteinase
Lj0g3v0099189.1	7.25856	0.000462154	Peptide transporter PTR1-like isoform X1
Lj4g3v2376170.1	7.24558	8.9806e-05	Isoflavonoid glucosyltransferase
Lj5g3v2182530.1	7.22259	8.3181e-06	Core-2/I-branching beta-1,6-N-acetylglucosaminyltransferase family protein isoform 1
Lj4g3v2140260.1	7.12065	6.76896e-06	Cysteine-rich receptor-like protein kinase
Lj5g3v1412690.1	6.99648	0.00080278	Pathogenesis-related protein PR-4A-like isoform X1
Lj0g3v0363899.1	6.94461	0.000851338	NA
Lj1g3v0912030.1	6.86775	0.00013704	Proline-rich receptor-like protein kinase PERK14-like
Lj0g3v0271989.1	6.7528	0.0275732	Agamous-like MADS-box protein AGL80-like
Lj2g3v1079560.1	6.74894	4.10258e-06	Biotin carboxyl carrier protein of acetyl-CoA carboxylase 2, chloroplastic-like
Lj0g3v0301439.1	6.68511	0.000216022	NA
Lj1g3v3354080.1	6.58932	5.16782e-05	NA
Lj6g3v1513560.1	6.52458	0.000152422	Major allergen Pru ar 1-like
Lj4g3v2376300.1	6.52136	0.000164782	UDP-glucose flavonoid 3-O-glucosyltransferase 7-like
Lj6g3v0204660.2	6.49487	1.47771e-05	NA
Lj3g3v3086070.1	6.49273	0.000174493	Beta-galactosidase 8-like
Lj4g3v0732790.1	6.49031	0.000168733	NA
Lj1g3v1486330.1	6.4824	0.0135309	NA
Lj6g3v0927150.1	6.46728	0.00103438	NA
Lj1g3v2952280.1	6.4125	2.42449e-05	Ethylene-responsive transcription factor WRI1-like
Lj0g3v0188889.1	6.40402	8.38674e-05	Cytochrome P450
Lj1g3v4790770.1	6.38334	0.000184168	Galactinol synthase
Lj3g3v3752250.1	6.37834	8.21397e-05	Protein prune homolog
Lj6g3v1790920.1	6.28836	5.1665e-05	Zinc finger, RING-type
Lj0g3v0267749.1	6.28173	0.000678694	Beta-galactosidase 6
Lj2g3v0343930.3	6.2717	2.51444e-05	NA
Lj2g3v1034640.1	6.24679	6.46085e-05	NA
Lj4g3v0119770.1	6.207	6.8896e-05	NA
Lj3g3v3120810.2	6.08194	0.00340809	Chitinase
Lj0g3v0025659.mrna1	6.02961	0.000124922	NA
Lj2g3v1467930.1	6.00502	4.7003e-05	ABC transporter G family member
Lj1g3v0606190.1	5.95038	0.000142301	NA
Lj0g3v0170799.1	5.949	0.0054744	NA
Lj0g3v0299019.1	5.91919	7.61506e-06	NA
Lj5g3v1698930.1	5.81466	0.00011091	Monocopper oxidase-like protein SKU5-like
Lj0g3v0205559.1	5.80069	8.23529e-05	Bifunctional protein aas
Lj1g3v4914270.1	5.78951	6.49558e-05	NA
Lj4g3v2785660.1	5.78408	5.16782e-05	Serine/threonine protein kinase
Lj0g3v0307059.1	5.75473	0.000252531	NA
Lj0g3v0264449.1	5.71839	0.0002667	NA
Lj6g3v1918310.1	5.70318	0.00608949	NA
Lj4g3v2215620.1	5.69609	0.000207109	NA
Lj0g3v0088019.1	5.68175	0.000355398	Lectin receptor-like kinase Tg-20
Lj6g3v0792070.1	5.67736	0.000257052	NA
Lj3g3v0697060.1	5.67327	0.000885565	Nuclear transcription factor Y subunit C-1-like
Lj0g3v0194779.1	5.64267	0.000446279	Metalloendoproteinase 1-like
Lj1g3v0416320.1	5.62912	0.000257052	NA
Lj6g3v1946290.1	5.61682	8.38674e-05	Pyruvate dehydrogenase E1 component subunit beta-like
Lj5g3v1118440.1	5.61134	0.000255703	Uncharacterized protein TCM_003954
Lj4g3v0211250.mrna2	5.61087	0.00357503	NA
Lj0g3v0321439.1	5.52542	6.76896e-06	NA
Lj1g3v0261270.1	5.49945	0.016475	NA
Lj2g3v2365850.1	5.4949	2.40808e-05	NA
Lj2g3v2017500.1	5.3969	2.71812e-05	NA
Lj3g3v3541750.1	5.37401	8.12661e-05	XIP aquaporin
Lj6g3v1048880.1	5.36588	0.000211663	AP2-like ethylene-responsive transcription factor At1g16060-like
Lj2g3v1375510.1	5.30834	0.000181382	NA
Lj2g3v1467940.1	5.30833	0.000120031	NA
Lj5g3v1302260.1	5.29564	1.52689e-05	Subtilisin-like protease-like
Lj1g3v5021090.1	5.26773	0.000396716	NA
Lj2g3v1002750.1	5.25235	7.76753e-05	Carbonic anhydrase
Lj3g3v2995720.1	5.23648	0.000165882	Subtilase
Lj4g3v0408370.1	5.18995	0.000336811	Receptor-like protein kinase
Lj2g3v1613100.1	5.14644	0.000203625	Syntaxin-binding protein
Lj4g3v0793380.1	5.10015	0.0107356	NA
Lj5g3v1698940.1	5.06117	0.00124916	Ras-related protein RABC2a-like
Lj0g3v0224419.1	5.05576	1.52689e-05	NA
Lj2g3v0632210.1	5.05005	0.00100792	NA
Lj0g3v0064539.1	5.03175	0.000127477	Reticuline oxidase-like
Lj1g3v2416590.1	5.02268	3.21848e-05	UDP-glycosyltransferase 73B3-like
Lj0g3v0328299.1	5.00659	0.00366144	Polyketide reductase
Lj0g3v0307069.1	5.00287	0.000252531	Proline-rich receptor-like protein kinase PERK8-like
Lj2g3v1068750.1	4.99734	0.00106242	NA
Lj1g3v4914260.1	4.98768	0.000152422	Zinc finger protein NUTCRACKER-like
Lj0g3v0314989.1	4.97394	0.0168469	Beta-fructofuranosidase, insoluble isoenzyme
Lj0g3v0329039.1	4.97196	0.000170105	Cytochrome P450 monooxygenase
Lj0g3v0031249.1	4.96372	0.000164782	NA
Lj3g3v0381570.1	4.9637	3.64143e-05	Salt-tolerance protein
Lj1g3v4694290.1	4.95481	0.000225543	NA
Lj0g3v0172579.1	4.90885	0.00476741	NA
Lj4g3v0408350.1	4.89502	0.00042068	Receptor-like protein kinase
Lj1g3v2418690.1	4.89315	0.000184168	NA
Lj0g3v0299009.1	4.82612	3.64143e-05	NA
Lj0g3v0149759.1	4.78435	0.000246625	NA
Lj6g3v1945170.1	4.72904	5.16782e-05	Gibberellin 2-beta-dioxygenase-like
Lj5g3v1174410.1	4.72733	0.000652945	Protease inhibitor
Lj0g3v0261939.1	4.67283	2.91555e-05	Annexin-like protein RJ4-like
Lj3g3v2576200.1	4.66064	5.70343e-05	ABC transporter B family member 19-like
Lj0g3v0208759.1	4.63514	9.20091e-05	NA
Lj1g3v4626570.1	4.62425	3.40738e-05	NA
Lj5g3v0877180.1	4.61797	6.76896e-06	Zeatin O-glucosyltransferase-like
Lj6g3v1914560.1	4.61358	7.00794e-05	NA
Lj4g3v0149180.mrna1	4.60101	0.031852	NA
Lj6g3v1995740.1	4.58887	8.04355e-05	Cysteine proteinase
Lj4g3v3116360.1	4.58696	6.76896e-06	Potassium transporter
Lj1g3v4327760.1	4.57229	0.000355398	Cysteine/histidine-rich C1 domain-containing protein
Lj4g3v0149080.mrna4	4.56259	0.0199305	NA
Lj2g3v2703390.1	4.56211	7.56942e-05	Aquaporin protein PIP11
Lj4g3v0213520.1	4.53596	0.0172922	NA
Lj0g3v0025209.mrna2	4.53406	0.0166177	NA
Lj5g3v1174420.1	4.50667	0.00153795	Spc97 / Spc98 family of spindle pole body (SBP) component
Lj3g3v1404000.1	4.50012	0.000145326	NA
Lj4g3v0136680.1	4.47015	0.0241654	NA
Lj4g3v0214760.mrna2	4.46758	0.0184346	NA
Lj0g3v0127469.1	4.44602	0.000438463	Probable purple acid phosphatase 20-like
Lj0g3v0294419.1	4.43488	3.2144e-05	UDP-arabinopyranose mutase 3-like
Lj2g3v1588510.1	4.41394	0.000357005	NA
Lj2g3v1389210.1	4.39426	2.80614e-05	Beta-glucosidase 11-like
Lj2g3v1014480.1	4.37586	0.00014664	Zinc transporter 3-like
Lj5g3v2099760.1	4.37149	0.000508129	NA
Lj2g3v1068760.1	4.37041	4.53453e-05	SNF1-related protein kinase catalytic subunit alpha KIN10-like
Lj3g3v3054430.1	4.3681	0.0137275	Serine carboxypeptidase-like 49-like
Lj0g3v0071329.1	4.35947	0.000850517	Alcohol dehydrogenase class-3-like
Lj0g3v0148689.1	4.35741	0.000718104	NA
Lj4g3v0445700.1	4.33328	7.33016e-06	Telomerase Cajal body protein 1-like
Lj2g3v0621150.1	4.31412	0.000128477	NA
Lj0g3v0220089.1	4.31365	5.05671e-05	NA
Lj6g3v1914550.1	4.31076	1.51887e-05	Nicotianamine synthase
Lj1g3v0806600.1	4.30159	2.80614e-05	WAT1-related protein At4g08290-like
Lj0g3v0109409.1	4.2583	0.000234108	UDP-glycosyltransferase 89B1-like
Lj4g3v0280930.mrna1	4.25611	0.0199301	NA
Lj0g3v0031189.1	4.23285	0.000531506	NA
Lj0g3v0347439.1	4.22485	0.000192768	Low affinity cationic amino acid transporter 2-like
Lj6g3v0326350.1	4.21903	0.000398342	NA
Lj1g3v1814290.1	4.19777	0.0450453	Lectin protein, partial
Lj2g3v1172600.1	4.17532	0.000136045	Clavaminate synthase-like protein At3g21360-like
Lj4g3v0620520.1	4.1565	0.000316942	UDP-glycosyltransferase 73B3-like
Lj0g3v0347659.1	4.15092	0.000257052	NA
Lj2g3v1984210.1	4.13125	0.000345719	NA
Lj4g3v0149310.1	4.11927	0.000931713	NA
Lj0g3v0027159.1	4.11893	0.000321965	NA
Lj1g3v4615510.1	4.1124	0.00542393	NA
Lj0g3v0321109.1	4.11228	0.000544385	NA
Lj0g3v0141809.1	4.10315	0.000981962	NA
Lj0g3v0281839.1	4.07942	3.71969e-05	Carboxylesterase 1-like isoform 1
Lj0g3v0347449.2	4.07715	0.000114414	0
Lj0g3v0168319.1	4.06922	1.31466e-05	NA
Lj4g3v0214160.1	4.06896	0.000436397	NA
Lj1g3v3182330.1	4.06376	5.71587e-05	BAG family molecular chaperone regulator 6-like
Lj0g3v0299029.1	3.98854	0.000472144	NA
Lj0g3v0248619.1	3.97188	8.334e-05	NA
Lj4g3v0149100.mrna1	3.97037	0.0167243	NA
Lj4g3v0214580.mrna2	3.96049	0.00163768	NA
Lj6g3v1270820.1	3.95445	8.61553e-05	Probable LRR receptor-like serine/threonine-protein kinase At1g56140-like
Lj3g3v3500200.1	3.94524	0.00446777	Gibberellin 2-beta-dioxygenase 8-like
Lj3g3v0937880.1	3.93258	0.000474862	DEAD-box ATP-dependent RNA helicase 47, mitochondrial-like
Lj4g3v0280920.mrna1	3.91222	0.0149361	NA
Lj1g3v2451200.1	3.89337	8.4418e-05	AZA-guanine resistant1
Lj1g3v3023890.1	3.87615	7.20845e-05	NA
Lj0g3v0096849.1	3.86758	8.61553e-05	Guanine nucleotide-binding protein G(I)/G(S)/G(T) subunit beta-2
Lj6g3v2204740.1	3.86068	0.000130149	2-oxoglutarate/malate translocator
Lj2g3v0765360.1	3.83939	6.8896e-05	NA
Lj0g3v0112319.1	3.81163	0.000560482	NA
Lj1g3v3385830.1	3.7972	6.76896e-06	MLO protein homolog 1-like
Lj3g3v3640290.1	3.77748	5.94845e-05	Probable inactive purple acid phosphatase 27-like
Lj4g3v0213420.1	3.77706	0.04276	NA
Lj0g3v0347449.1	3.77013	6.47346e-05	0
Lj1g3v2838110.1	3.75919	0.000179311	NA
Lj2g3v0921530.1	3.75188	8.3181e-06	Beta-1,4-mannosyl-glycoprotein 4-beta-N-acetylglucosaminyltransferase-like isoform X2
Lj1g3v2837050.1	3.74028	4.8055e-05	Aspartic proteinase-like protein 2-like
Lj4g3v2800440.1	3.72935	0.000530684	Cytochrome P450 71A1-like
Lj4g3v0214810.mrna2	3.71926	0.0172578	NA
Lj5g3v2297890.1	3.71901	0.000152422	NA
Lj2g3v1484020.1	3.71259	0.0013411	NA
Lj3g3v3640130.1	3.70322	0.000204005	NA
Lj1g3v0913340.1	3.70106	0.0183954	WAT1-related protein At1g70260-like
Lj0g3v0125129.1	3.69901	4.53453e-05	0
Lj3g3v1075060.1	3.69525	0.00141506	0
Lj3g3v2296560.1	3.69049	0.000152422	NA
Lj0g3v0091169.1	3.66611	1.31466e-05	NA
Lj0g3v0198339.1	3.66091	0.000613845	Serine carboxypeptidase-like 42-like
Lj3g3v0730010.1	3.6585	0.00321533	NA
Lj6g3v1787850.1	3.65213	0.001601	NA
Lj4g3v0213530.mrna1	3.64636	0.0318171	NA
Lj6g3v2007310.1	3.62278	0.00063809	NA
Lj4g3v0280940.mrna1	3.61991	0.0170125	NA
Lj5g3v2246130.1	3.61261	1.91122e-05	Serine/threonine protein phosphatase 2A 57 kDa regulatory subunit B' alpha isoform-like
Lj3g3v3640130.3	3.59682	0.000140275	NA
Lj0g3v0300549.1	3.58821	4.69646e-05	NA
Lj0g3v0028669.1	3.56761	0.0105307	NA
Lj0g3v0256849.1	3.56112	4.61929e-05	Steroid 5-alpha-reductase DET2-like
Lj0g3v0071209.1	3.55333	0.00023473	NA
Lj4g3v0214630.mrna3	3.52456	0.00716625	NA
Lj0g3v0068119.1	3.51603	0.00259073	NA
Lj0g3v0346939.2	3.51158	0.000305623	0
Lj2g3v3292410.1	3.50496	0.000938995	NA
Lj2g3v0741960.1	3.50015	5.1665e-05	NA
Lj3g3v3155120.1	3.49664	0.000136075	NA
Lj0g3v0119529.1	3.49334	0.0009669	Multidrug and toxin extrusion protein 2-like
Lj4g3v0408360.1	3.48944	0.000459922	L-type lectin-domain containing receptor kinase IX.1-like
Lj0g3v0028199.mrna1	3.48891	0.019438	NA
Lj0g3v0091959.1	3.48696	6.8896e-05	NA
Lj1g3v3041530.1	3.48121	0.000340704	PI-PLC X domain-containing protein At5g67130-like
Lj0g3v0031589.1	3.47277	0.023777	NA
Lj4g3v1635580.1	3.47168	5.16782e-05	Dof zinc finger protein DOF3.3
Lj1g3v2838120.1	3.46955	0.00043661	NA
Lj1g3v3041520.1	3.46442	0.000200066	PI-PLC X domain-containing protein At5g67130-like
Lj1g3v1638570.1	3.44485	0.000587654	NA
Lj6g3v1880310.1	3.43601	0.000367816	Basic 7S globulin-like
Lj0g3v0281529.1	3.43209	2.95401e-05	Serine carboxypeptidase-like 42-like isoform X2
Lj2g3v0765370.1	3.4297	6.76896e-06	NA
Lj4g3v1614710.1	3.4218	0.00258326	Nitrate transporter 1.2-like
Lj0g3v0028639.mrna2	3.41778	0.0112944	NA
Lj4g3v2020610.1	3.39734	0.000231028	NA
Lj0g3v0031309.1	3.39065	0.0253106	NA
Lj5g3v0614350.1	3.38906	6.8896e-05	NA
Lj0g3v0340679.1	3.37988	0.0241005	NA
Lj0g3v0276109.1	3.37548	0.0001347	NA
Lj3g3v2575620.1	3.37175	0.000807705	NA
Lj4g3v0575670.1	3.36689	0.000204171	Probable carboxylesterase 12-like
Lj4g3v1332860.1	3.36239	0.0252663	NA
Lj3g3v3639590.1	3.35927	1.31466e-05	TOM1-like protein 2
Lj0g3v0325269.1	3.3556	0.000253011	NA
Lj5g3v1530100.1	3.35233	0.00850948	Galactinol synthase
Lj0g3v0148249.1	3.35112	0.000687443	NA
Lj2g3v1549800.1	3.33838	1.91122e-05	Urea active transporter-like protein
Lj2g3v1068730.1	3.33661	0.000252531	Ethylene-responsive transcription factor
Ljchlorog3v0011620.1	3.32667	0.020147	NA
Lj5g3v2112330.1	3.32309	0.000240348	0
Lj0g3v0346099.1	3.31807	0.000163273	Probable inactive receptor kinase At2g26730-like
Lj0g3v0359269.1	3.31619	0.000180228	Calcium-binding protein PBP1-like
Lj4g3v2215610.1	3.29309	0.000197294	Cation/H(+) antiporter 19-like
Lj0g3v0071219.1	3.29125	0.000754134	NA
Lj1g3v4590880.1	3.28704	0.0063502	Allene oxide cyclase 4, chloroplastic-like
Lj1g3v5034660.2	3.28398	0.00167745	Triacylglycerol lipase 1
Lj3g3v2691790.1	3.27977	0.000246183	NA
Lj1g3v4551150.1	3.26943	0.000479895	K(+)/H(+) antiporter
Lj4g3v1683110.1	3.26396	0.00073709	NA
Lj0g3v0320429.1	3.25952	0.000185611	NA
Lj1g3v0488880.1	3.24841	0.000421667	NA
Lj4g3v0214620.1	3.24732	0.00650147	NA
Lj3g3v0270530.1	3.22858	5.68746e-05	Aquaporin
Lj4g3v1600390.1	3.22705	0.000242359	NA
Lj0g3v0339029.1	3.22245	0.000241041	Glycerol-3-phosphate dehydrogenase
Lj0g3v0303879.1	3.21485	0.0215705	NA
Lj0g3v0211879.1	3.20979	0.000235354	NA
Lj0g3v0297919.1	3.20556	0.000142317	NA
Lj0g3v0216869.1	3.2032	0.000203625	NA
Lj2g3v1468610.1	3.20243	0.0018172	NA
Lj1g3v4726850.1	3.20172	5.6469e-05	Momilactone A synthase-like
Lj1g3v0051030.1	3.20018	0.0202974	NA
Lj0g3v0248199.1	3.19873	0.000118585	NA
Lj0g3v0028679.1	3.19731	0.0184007	NA
Lj4g3v0214690.1	3.18157	0.026109	NA
Lj3g3v0211970.1	3.18113	0.0013678	NA
Lj0g3v0069129.1	3.18062	0.00169339	0
Lj3g3v0787250.1	3.17976	0.000238816	Zinc finger family protein
Lj4g3v2541450.1	3.17822	0.000885643	Cytochrome P450 78A4-like
Lj0g3v0321099.1	3.17804	0.000150569	NA
Lj4g3v0496580.1	3.1594	0.00793435	NA
Lj0g3v0158309.1	3.15757	0.000382211	NA
Lj3g3v0950900.1	3.1569	0.000112695	0
Lj5g3v0614340.2	3.15313	0.00027825	NA
Lj0g3v0171779.1	3.14452	0.000936661	Cytochrome P450
Lj3g3v1101540.1	3.13997	0.0017029	NA
Lj2g3v1371330.1	3.13032	0.000371564	UDP-glycosyltransferase 74B1-like
Lj0g3v0008399.1	3.1248	0.000203349	NA
Lj3g3v3640130.2	3.12045	0.000217505	NA
Lj2g3v2087980.1	3.11946	0.00848756	NA
Lj2g3v1199970.1	3.11031	0.000197294	NA
Lj0g3v0185199.1	3.10753	0.00102348	Cytochrome P450 78A4-like
Lj0g3v0028689.mrna1	3.10232	0.0173253	NA
Lj0g3v0069139.1	3.09665	0.00112571	Elongation factor 1-alpha (EF1-a)
Lj0g3v0065209.1	3.08217	8.12661e-05	Aquaporin 2
Lj4g3v2311340.1	3.08031	0.00106341	NA
Lj2g3v1469630.1	3.07879	4.67198e-05	NA
Lj0g3v0248869.1	3.07785	0.0032113	Probable WRKY transcription factor 2-like
Lj4g3v0210410.mrna2	3.07437	0.0110495	NA
Lj4g3v2717130.1	3.07037	6.51087e-05	Myosin heavy chain kinase B-like
Lj1g3v4579400.1	3.06862	0.000438013	NAC domain transcription factor
Lj0g3v0183329.1	3.06551	0.00314221	NA
Lj0g3v0217229.1	3.06177	0.000227378	NA
Lj0g3v0026929.1	3.0576	0.000199261	NA
Lj0g3v0208749.1	3.05384	5.78688e-05	NA
Lj4g3v0214730.mrna1	3.04712	0.0286687	NA
Lj4g3v2833050.1	3.04284	3.21848e-05	Fatty acid amide hydrolase-like isoform X2
Lj6g3v1370740.1	3.04118	0.000246232	Receptor-like protein kinase
Ljchlorog3v0013140.1	3.03981	0.0323925	NA
Lj5g3v1174330.1	3.03978	0.00611005	NA
Lj0g3v0298729.1	3.02824	0.0268188	NA
Lj0g3v0222789.1	3.006	0.000369486	Serine carboxypeptidase-like 42-like, partial
Lj6g3v1934000.1	3.0007	0.00129718	40s ribosomal protein S14
Lj0g3v0235549.1	2.99931	0.000308588	Aquaporin PIP2-7
Lj0g3v0182389.1	2.99488	0.00414882	NA
Lj0g3v0182399.1	2.99377	0.00429226	NA
Lj3g3v2248240.1	2.98632	0.000314858	NA
Lj0g3v0346949.1	2.98409	0.000754134	Glucosyltransferase
Lj0g3v0097359.1	2.97804	0.00772175	NA
Lj4g3v0214680.1	2.97726	0.0361996	NA
Lj0g3v0158299.1	2.97428	0.000160836	Epsin N-terminal homology (ENTH) domain-containing protein
Lj1g3v3354480.1	2.97199	8.38674e-05	Arginine decarboxylase
Lj4g3v0216630.1	2.96892	0.000256579	NA
Lj0g3v0363079.1	2.96088	5.16782e-05	Annexin-like protein RJ4-like isoform X3
Lj0g3v0246729.1	2.96062	0.000136444	NA
Lj3g3v3386760.1	2.95374	6.51087e-05	Arginine decarboxylase-like
Lj3g3v2213650.1	2.95311	0.00091368	NA
Lj2g3v0851030.1	2.95171	0.000481054	Multidrug and toxin extrusion protein 1-like
Lj3g3v3245270.1	2.95168	0.000132065	Serine/threonine-protein kinase OXI1-like
Lj3g3v0950910.1	2.95075	0.000175545	Polyubiquitin 14
Lj0g3v0150959.1	2.9448	0.000184168	NA
Lj4g3v3002680.2	2.94469	4.61929e-05	NA
Lj0g3v0183369.1	2.94243	0.00248887	NA
Lj0g3v0300579.1	2.93308	0.000161388	9-cis-epoxycarotenoid dioxygenase
Lj0g3v0025599.mrna1	2.92447	0.0130496	NA
Lj1g3v3023870.1	2.92243	0.00196542	Agmatine coumaroyltransferase-like
Lj0g3v0236649.1	2.92238	0.000829326	NA
Lj5g3v1668320.1	2.92219	0.00411211	Glutaredoxin-C11-like
Lj0g3v0200669.1	2.91445	3.33706e-05	NA
Lj0g3v0247459.1	2.91441	0.00136051	Extensin
Lj0g3v0069149.1	2.91209	0.000459922	Elongation factor 1
Lj5g3v2088280.1	2.89409	0.000123333	NA
Lj3g3v3026810.1	2.89365	0.0311297	NA
Lj4g3v0686540.1	2.89291	0.0376648	NA
Lj0g3v0293759.1	2.89272	0.0063184	NA
Lj3g3v2517580.1	2.88943	0.000302606	Pyruvate dehydrogenase E1 component subunit alpha-like
Lj1g3v4141670.1	2.88751	0.00106965	NA
Lj0g3v0205589.1	2.88203	0.000837221	NA
Lj6g3v1752830.1	2.88045	9.83095e-05	NA
Lj5g3v1699430.1	2.87665	0.000427216	Elongation factor 1-alpha-like isoform 1
Lj0g3v0086669.1	2.87552	0.000293628	NA
Lj0g3v0119249.1	2.86787	0.00132207	NA
Lj2g3v1349470.1	2.86454	0.000488732	Glutathione S-transferase GST 5
Lj3g3v2315230.2	2.85955	0.00052252	NA
Lj1g3v3268820.1	2.85602	9.29596e-05	NA
Lj0g3v0145299.1	2.85461	0.000803088	NA
Lj5g3v2220260.1	2.85279	0.00131256	NA
Lj2g3v1105330.1	2.85077	0.000734063	NA
Lj4g3v0575640.1	2.84697	0.000149642	Probable carboxylesterase 12-like
Lj1g3v4862910.1	2.846	0.0271777	NA
Lj5g3v0659880.1	2.84427	0.00602579	NA
Lj2g3v2197650.2	2.84166	0.000176058	Fructose-bisphosphate aldolase, cytoplasmic isozyme-like
Lj0g3v0349709.1	2.83465	0.000952723	NA
Lj5g3v2182560.1	2.83237	0.006798	NA
Lj2g3v1415080.1	2.82844	9.31853e-05	F-box/kelch-repeat protein At1g23390-like
Lj0g3v0360389.1	2.82577	0.00307097	Homeobox-leucine zipper protein ANTHOCYANINLESS 2-like
Lj2g3v1277630.1	2.8196	0.000382935	NA
Lj2g3v0917360.1	2.81463	0.000151591	NA
Lj1g3v1854340.1	2.81025	0.0021005	NA
Lj4g3v1319260.mrna1	2.80923	0.0470266	NA
Lj0g3v0115639.1	2.8083	0.000659561	Glycosyl hydrolase 9B13
Lj1g3v2416610.1	2.80756	0.000932677	NA
Lj0g3v0353249.1	2.80627	0.00302483	NA
Lj5g3v2112350.1	2.80136	0.00227583	0
Lj3g3v1011060.1	2.79681	6.49558e-05	ABC transporter B family member
Lj1g3v0513130.1	2.79563	3.21848e-05	Dof zinc finger protein DOF3.3-like
Lj5g3v2029780.1	2.79562	8.334e-05	Carboxylesterase 1-like
Lj0g3v0085889.1	2.79227	0.00106432	NA
Lj6g3v0886420.1	2.79048	0.000479183	NA
Lj0g3v0241459.1	2.78603	2.21234e-05	NA
Lj3g3v1770590.1	2.78569	0.00012038	Serine/threonine-protein kinase OXI1-like
Lj2g3v0661670.1	2.78464	0.0013678	NA
Lj0g3v0248229.1	2.78409	0.000792333	NA
Lj5g3v1208080.1	2.76674	0.000906131	NA
Lj2g3v2783390.1	2.76535	8.27955e-05	Taxadien-5-alpha-ol O-acetyltransferase-like
Lj0g3v0138439.1	2.76433	0.000383009	NA
Lj6g3v1177370.1	2.75608	0.000129692	Subtilisin-like protease
Lj4g3v2068350.1	2.75313	0.0014754	Pathogenesis-related protein PR-1-like
Lj3g3v2809670.1	2.75293	0.000866776	NA
Lj6g3v0270780.1	2.75118	0.000644295	S-adenosyl-L-homocysteine hydrolase
Lj0g3v0256609.1	2.7449	9.53417e-05	Beta-hexosaminidase 2-like
Lj3g3v2809680.1	2.74421	0.00301953	NA
Lj5g3v2300350.1	2.74241	0.000803824	0
Lj1g3v2264830.1	2.74095	0.00023606	Probable calcium-binding protein CML18-like
Lj0g3v0032479.1	2.73997	0.00057583	NA
Lj0g3v0164409.1	2.73716	0.000677081	NA
Lj0g3v0155519.1	2.73477	0.000818588	NA
Lj1g3v4694270.1	2.73436	0.000298362	40s ribosomal protein S2
Lj1g3v0764360.1	2.73219	0.000329326	NA
Lj0g3v0207609.1	2.72779	0.000189105	NA
Lj3g3v2575850.1	2.72077	3.71969e-05	Subtilisin-like protease-like
Lj3g3v0966710.1	2.71859	8.38674e-05	Metalloendoproteinase 1-like
Lj5g3v2112340.1	2.7167	0.000860249	0
Lj2g3v2001440.1	2.71612	0.000201072	Probable aquaporin TIP2-2-like
Lj1g3v4863110.1	2.71574	0.00177774	NA
Lj1g3v1486360.1	2.70934	7.95983e-05	HVA22-like protein e-like isoform X1
Lj6g3v0816940.1	2.70826	0.000793637	NA
Lj0g3v0326919.1	2.70539	0.00248107	NA
Lj0g3v0114389.1	2.70313	0.000350993	NA
Lj2g3v1155540.1	2.6966	0.000553351	Dihydrolipoyllysine-residue acetyltransferase component of pyruvate dehydrogenase complex-like
Lj3g3v3085600.1	2.69616	0.000273528	Aquaporin PIP2-7-like
Lj3g3v2920950.1	2.69454	0.000821726	S-type anion channel SLAH1-like
Lj4g3v2267650.1	2.69279	0.000797508	NA
Lj2g3v2276480.2	2.69279	0.000242359	Zinc finger CCCH domain-containing protein 66-like isoform 1
Lj0g3v0236759.1	2.68648	0.00959228	0
Lj0g3v0270819.1	2.68013	0.000126253	NA
Lj1g3v3343940.1	2.677	0.000165882	COBRA-like protein
Lj0g3v0135859.1	2.67681	0.000417295	NA
Lj6g3v1932820.1	2.66072	5.15763e-05	Cytochrome P450 710A1-like
Lj0g3v0332369.1	2.65861	0.000513672	NA
Lj2g3v1022170.1	2.65853	0.000273528	NA
Lj4g3v2591450.1	2.65344	0.000510996	NA
Lj4g3v1683070.1	2.65192	0.00892379	Flavonol sulfotransferase-like
Lj3g3v2480950.1	2.64986	4.61929e-05	Cytochrome P450 78A3-like
Lj0g3v0075999.1	2.64949	0.000716815	Multidrug and toxin extrusion protein
Lj5g3v2182520.1	2.64792	0.000156338	Probable leucine-rich repeat receptor-like protein kinase At1g68400-like
Lj6g3v1880200.1	2.64254	0.000260699	NA
Lj4g3v2871870.1	2.63396	0.00114622	NA
Lj4g3v2467280.1	2.63352	0.00022956	9-cis-epoxycarotenoid dioxygenase NCED3, chloroplastic-like, partial
Ljmitog3v0000060.1	2.63085	0.000265068	NA
Lj0g3v0055859.1	2.63029	0.00184114	AT DNA binding protein (Thy28)
Lj5g3v2288900.1	2.62785	0.0292285	Chalcone isomerase
Lj0g3v0239259.1	2.62705	0.00381717	NA
Lj0g3v0287709.1	2.62676	0.000759276	NA
Lj2g3v0264280.1	2.62641	0.00182609	Hydroxyproline-rich glycoprotein
Lj1g3v4434230.1	2.62481	0.000854509	Patatin group A-3-like
Lj4g3v1614760.1	2.61906	5.3295e-05	Multiple C2 and transmembrane domain-containing protein 2-like
Lj0g3v0141879.1	2.61794	0.000407704	NA
Ljchlorog3v0012970.1	2.61439	0.0474618	NA
Lj0g3v0067039.1	2.61358	9.55307e-05	(iso)flavonoid glycosyltransferase
Lj5g3v2302440.1	2.61283	0.0023724	NA
Lj1g3v4421050.1	2.61096	9.46857e-05	NA
Lj2g3v1455390.1	2.60281	0.000754134	NA
Lj5g3v1853260.1	2.59861	0.000257052	Dihydrolipoyllysine-residue acetyltransferase component of pyruvate dehydrogenase complex, mitochondrial-like
Ljchlorog3v0010940.1	2.59362	0.0396287	NA
Lj3g3v0424210.1	2.59262	0.00121056	NA
Lj0g3v0329079.1	2.59018	0.000409056	NA
Lj0g3v0322169.1	2.58803	0.000437171	NA
Lj3g3v2058530.1	2.58661	0.00342096	NA
Lj5g3v0473740.1	2.58386	0.000226982	NA
Lj2g3v0632120.1	2.58314	0.000227034	Beta-amylase 1, chloroplastic-like
Lj2g3v2704410.1	2.58285	0.000572204	Aquaporin PIP11
Lj0g3v0167239.1	2.58277	0.00768641	NA
Lj0g3v0112629.1	2.58078	0.000190276	NA
Lj0g3v0242739.1	2.57837	0.00106889	Zinc finger CCCH domain-containing protein 20-like
Lj2g3v3319430.1	2.57721	0.00171284	NA
Lj6g3v1078610.1	2.57703	0.00113561	NA
Lj0g3v0345379.1	2.57568	0.000426278	NA
Lj0g3v0024789.1	2.57522	0.00129813	NA
Lj5g3v1988760.1	2.57476	0.000880853	NA
Lj0g3v0179369.1	2.56102	0.000262072	NA
Lj3g3v2904030.1	2.55454	6.3826e-05	NA
Lj0g3v0358589.1	2.55195	9.12019e-05	Alpha galactosidase precursor
Lj5g3v1853000.1	2.55021	0.00153942	NA
Lj3g3v2769390.1	2.54889	0.000170105	Inosine-5'-monophosphate dehydrogenase-like
Lj5g3v1600720.1	2.54879	4.84458e-05	Heat shock protein DnaJ with tetratricopeptide repeat isoform 1
Lj0g3v0296999.1	2.54845	0.00276143	Protein tolB
Lj0g3v0178979.1	2.5468	0.00378517	NA
Lj2g3v0636140.2	2.54564	0.00186677	Serpin-ZX-like
Lj6g3v1918190.1	2.54505	0.000180451	Acyl carrier protein 1, chloroplastic-like
Lj2g3v0342790.1	2.54356	0.00011091	NA
Lj0g3v0346959.1	2.53636	0.000273122	NA
Lj0g3v0360659.1	2.53566	0.000421523	NA
Lj0g3v0124229.1	2.53369	0.000946183	NA
Lj4g3v0668070.1	2.53144	0.0031916	NA
Lj0g3v0342149.1	2.52856	5.11632e-05	Oleosin
Lj0g3v0227629.1	2.52841	0.000717017	NA
Lj3g3v0478120.1	2.52777	6.33683e-05	DNA-damage-repair/toleration protein DRT100-like
Lj5g3v1605710.1	2.5268	0.00465925	NA
Lj1g3v3891800.1	2.52276	0.0012614	NA
Lj1g3v0395830.1	2.52141	0.000887714	Succinyl-CoA ligase alpha 1 subunit-like
Lj5g3v2112320.1	2.51938	0.000407827	UDP-glycosyltransferase 84B1-like
Lj0g3v0108879.1	2.5187	0.000357005	NA
Lj0g3v0241709.1	2.51489	0.000662008	Receptor-like serine/threonine-protein kinase At4g25390-like
Lj5g3v2065190.1	2.51273	0.000459922	Tubulin alpha chain-like
Lj3g3v0564960.1	2.51199	5.1665e-05	NA
Lj2g3v0741950.1	2.51133	0.000263028	NA
Lj0g3v0028799.1	2.51012	0.0497203	NA
Lj3g3v3240010.2	2.50983	0.0015532	NA
Lj5g3v1699060.1	2.50619	0.000489616	NA
Lj3g3v0304810.1	2.50497	0.000235354	NA
Lj0g3v0095519.1	2.50395	0.00145704	Basic 7S globulin 2-like
Lj0g3v0202929.1	2.50112	0.000482178	Protein TRANSPARENT TESTA 12-like
Lj2g3v0632130.1	2.49815	0.000484783	Beta-amylase 1, chloroplastic-like
Lj0g3v0079339.1	2.49686	0.00121707	NA
Lj1g3v0984600.1	2.49374	0.000462394	NA
Ljchlorog3v0011740.1	2.49353	0.0452989	NA
Lj0g3v0135819.1	2.4934	0.000136907	NA
Lj3g3v0708180.1	2.48073	0.0107861	Dihydrolipoyllysine-residue acetyltransferase component of pyruvate dehydrogenase complex-like
Lj4g3v2176090.1	2.48052	0.000178044	0
Lj2g3v2276480.1	2.47824	0.000740145	Zinc finger CCCH domain-containing protein 66-like isoform 1
Lj6g3v1226280.1	2.47684	0.000184168	Glycylpeptide N-tetradecanoyltransferase 1-like isoform 1
Lj0g3v0233399.1	2.47682	0.000211663	NA
Lj0g3v0237379.1	2.47665	0.00220127	NA
Lj0g3v0285799.1	2.47235	0.0301113	NA
Lj6g3v1077640.1	2.46994	6.49558e-05	Serine carboxypeptidase 24-like isoform 1
Lj2g3v1119560.1	2.46866	0.000962439	NA
Lj1g3v2138380.1	2.46777	0.000272436	Lon protease 2-like
Lj0g3v0168699.1	2.46749	5.76709e-05	UDP-glucose glucosyltransferase
Lj0g3v0349989.1	2.46744	0.000382935	NA
Lj1g3v4830310.1	2.46672	8.74827e-05	3'-N-debenzoyl-2'-deoxytaxol N-benzoyltransferase-like
Lj6g3v2222120.1	2.46529	0.00071065	NA
Lj0g3v0246369.1	2.46491	0.00793187	NA
Lj0g3v0086439.1	2.46439	0.000165882	NA
Lj6g3v1826350.1	2.46182	0.00118671	Mitogen-activated protein kinase kinase kinase A-like
Lj4g3v1881800.1	2.46132	0.000846411	0
Lj0g3v0025589.1	2.45852	0.0369294	NA
Lj0g3v0094979.1	2.45656	0.000385886	NA
Lj1g3v4590700.1	2.45649	0.000521174	NA
Lj1g3v0411330.1	2.45374	0.00126194	NA
Lj0g3v0212299.1	2.45361	0.00183661	NA
Lj0g3v0351679.1	2.45232	0.000435209	Glutathione S-transferase GST 16
Lj6g3v1915900.1	2.45121	0.000136907	NA
Lj1g3v1785880.1	2.45065	0.000676213	NADH dehydrogenase
Lj3g3v3557030.1	2.44955	0.000331892	NA
Lj5g3v1605700.1	2.44781	0.003839	NA
Lj0g3v0090109.1	2.44673	0.0170534	NA
Lj3g3v3240010.1	2.446	0.00114475	NA
Lj1g3v0487810.1	2.44409	0.000951443	NA
Lj0g3v0155559.1	2.44396	0.00022956	NA
Lj2g3v0156840.1	2.44371	0.000557799	40s ribosomal protein S2
Lj2g3v1984930.2	2.44131	0.00181395	NA
Lj3g3v1933090.1	2.44007	0.000125826	Leucine-rich repeat receptor-like serine/threonine-protein kinase BAM1-like
Lj4g3v1410010.1	2.43609	0.00068191	Myosin heavy chain kinase B-like
Lj3g3v1295690.1	2.43543	0.000670314	Seed maturation protein PM37
Lj2g3v1105340.1	2.43194	0.000906131	Hyoscyamine 6-dioxygenase-like
Lj1g3v3892030.1	2.43183	0.00230864	NA
Lj1g3v4449190.1	2.43011	0.00571466	NA
Lj0g3v0327219.1	2.4296	0.000636023	NA
Lj5g3v0780660.1	2.42959	0.00109085	NA
Lj4g3v3113160.1	2.42815	0.000728024	40s ribosomal protein S2
Lj5g3v1381580.2	2.42728	0.000278923	Histone H1
Lj3g3v2212500.1	2.42704	0.000945723	NA
Lj1g3v3443710.1	2.42289	0.00294617	NA
Lj0g3v0318689.1	2.42263	0.000242452	NA
Lj0g3v0074429.1	2.41728	0.00181684	NA
Lj2g3v0744290.1	2.41665	6.63656e-05	Aspartic proteinase nepenthesin-1-like
Lj0g3v0121629.1	2.41443	0.00056859	Transcription factor bHLH66-like
Lj3g3v0428500.1	2.41299	0.000257116	Polyadenylate-binding protein, cytoplasmic and nuclear-like
Lj3g3v2591390.1	2.41212	0.00452814	Growth-regulating factor 5-like isoform X2
Lj1g3v4106900.1	2.41203	0.00133713	NA
Lj0g3v0095509.1	2.40892	0.00106214	NA
Lj5g3v0310160.1	2.40787	0.00068729	NA
Lj6g3v0751050.1	2.4022	0.000308588	NA
Lj3g3v3752050.1	2.40167	0.000932589	NA
Lj4g3v1156590.1	2.40014	0.000688391	Probable purine permease 11-like
Lj4g3v0149170.mrna1	2.39937	0.0114879	NA
Lj3g3v0966130.1	2.39746	0.000115153	NA
Lj0g3v0135859.2	2.39334	0.000366163	NA
Lj0g3v0239169.1	2.39173	0.000102864	NA
Lj2g3v1874590.1	2.39089	0.000976084	NA
Lj4g3v3113530.1	2.38846	0.000405095	NA
Lj1g3v2139540.1	2.38536	0.000321183	Lon protease 2-like
Lj1g3v2842380.1	2.3853	4.8055e-05	NA
Lj5g3v1604490.1	2.38262	0.00101458	NA
Lj2g3v1815200.1	2.38213	0.000316054	RING finger protein
Lj2g3v0000280.1	2.38152	0.00166728	9/13-hydroperoxide lyase
Lj5g3v0658300.1	2.38132	0.00314867	NA
Lj4g3v3014720.1	2.38042	0.00106303	NA
Lj1g3v4764180.1	2.37702	0.0011229	60s ribosomal protein L21
Lj4g3v0336690.1	2.37694	0.000809001	NA
Lj1g3v3948270.1	2.37487	0.00336867	NA
Lj0g3v0252089.1	2.3743	0.000445809	NA
Lj4g3v0340690.1	2.37365	0.000754134	NA
Lj0g3v0244049.1	2.37165	0.000238816	Amidophosphoribosyltransferase
Lj2g3v2543820.1	2.37084	0.000327321	Aspartic proteinase PCS1-like
Lj0g3v0324799.1	2.36981	0.000257052	CBL-interacting serine/threonine-protein kinase 11-like
Lj3g3v0044110.1	2.36655	0.0012256	Calcineurin subunit B-like isoform X1
Lj3g3v3246330.1	2.36534	0.000142317	DNA-damage-repair/toleration protein DRT100-like
Lj5g3v2112310.1	2.36499	0.000462577	0
Lj0g3v0342079.1	2.35936	0.00128031	Cold-regulated protein
Lj5g3v2259680.1	2.35675	0.000586963	E3 ubiquitin-protein ligase CIP8-like
Lj1g3v4515810.2	2.35284	0.000459922	Peptide transporter PTR3-A
Lj3g3v3087560.1	2.3526	0.000722344	NA
Lj4g3v2046130.1	2.34912	0.000133775	Zinc finger protein CONSTANS-LIKE 5-like isoform X2
Lj0g3v0260379.1	2.34665	0.000173565	NA
Lj0g3v0064189.1	2.34536	0.000933508	NA
Lj0g3v0363069.1	2.34526	0.00132959	NA
Lj5g3v2060710.1	2.34453	0.00112867	Polyubiquitin 14
Lj0g3v0138449.1	2.34351	0.00197633	NA
Lj1g3v4694410.1	2.34179	0.000459922	NA
Lj5g3v0278030.1	2.34052	0.00137749	NA
Lj4g3v2821260.1	2.33975	0.000437562	Lipoxygenase homology domain-containing protein 1-like
Lj0g3v0161739.1	2.33924	0.00124784	TPA: histone H4.3
Lj1g3v4483770.1	2.33873	0.00165677	NA
Lj3g3v0139510.1	2.3357	0.00133151	F-box/kelch-repeat protein At1g80440-like
Lj6g3v1603970.1	2.33415	0.00365959	Anthocyanin 3'-O-beta-glucosyltransferase-like
Lj1g3v1182300.1	2.33395	0.000147699	Adenine/guanine permease AZG1-like
Lj3g3v3242120.1	2.33287	0.000110555	NA
Lj4g3v2990070.1	2.33131	0.000484959	NA
Lj6g3v1826370.1	2.33059	0.00187454	NA
Lj0g3v0178099.1	2.33024	0.000406112	Polyubiquitin 10
Lj0g3v0059869.1	2.32979	0.00121707	NA
Lj4g3v0435310.1	2.3279	0.000599404	Octicosapeptide/Phox/Bem1p family protein
Lj0g3v0096069.1	2.32744	3.48615e-05	NA
Lj0g3v0162109.1	2.32396	0.00223053	Probable leucine-rich repeat receptor-like protein kinase At1g68400-like
Lj0g3v0294439.1	2.32348	0.0104947	NA
Lj4g3v3099280.1	2.31585	0.000308588	NA
Lj1g3v4483360.1	2.31476	0.000112695	Transcriptional regulator SUPERMAN-like
Lj1g3v0052300.1	2.31414	0.000337699	NA
Lj0g3v0108829.1	2.31337	0.000725106	NA
Lj2g3v3339020.1	2.31193	3.74709e-05	NA
Lj1g3v4820010.1	2.31152	0.000130614	NA
Lj5g3v1602280.1	2.31146	0.000258454	NA
Lj3g3v1294380.1	2.30786	0.000641405	NA
Lj0g3v0237369.1	2.30748	0.00288104	NA
Lj0g3v0213859.1	2.30619	0.00267501	NA
Lj0g3v0302059.1	2.30553	0.000581751	Ammonium transporter (AMT1.1)
Lj6g3v2019700.1	2.3048	5.1665e-05	NA
Lj0g3v0255159.1	2.30376	0.000358759	NA
Lj4g3v1452000.1	2.30367	0.00120782	Galactinol--sucrose galactosyltransferase-like
Lj0g3v0226229.1	2.30357	0.000335815	NA
Lj3g3v3475680.1	2.30302	8.38674e-05	NA
Lj3g3v2574480.1	2.30152	6.8896e-05	Pectinesterase/pectinesterase inhibitor U1-like
Lj0g3v0164769.1	2.30108	9.46857e-05	NA
Lj4g3v2580340.1	2.29998	0.000674646	Annotation was added to scaffolds in November 2011~Long-chain-fatty-acid CoA ligase
Lj4g3v1085060.1	2.29972	0.000112695	High affinity nitrate transporter 2.5-like
Lj0g3v0037029.1	2.2976	0.000589621	Glycosyltransferase GT18P15
Lj3g3v2576790.1	2.29664	0.00344478	Subtilisin-like protease-like isoform X1
Lj5g3v1314550.1	2.2966	0.00053123	Ammonium transporter
Lj4g3v1037690.1	2.29616	0.00247955	NA
Lj1g3v1276990.1	2.29436	0.0104753	Photosystem I reaction center subunit N
Lj1g3v0246870.1	2.29267	0.000904675	Ethylene-responsive transciptional coactivator-like protein
Lj6g3v1449700.1	2.29225	0.00211673	NA
Lj0g3v0095959.1	2.2875	0.000932589	NA
Lj4g3v0816700.1	2.2866	0.000286239	F-box protein SKIP2-like
Lj0g3v0186329.1	2.28556	0.000459689	Subtilisin-like protease-like
Lj4g3v1345710.1	2.28398	0.000246554	INO80 complex subunit D-like
Lj1g3v1785990.1	2.28365	0.000273122	Fe(2+) transport protein 3, chloroplastic-like isoform X1
Lj2g3v1815220.1	2.28104	0.000532591	NA
Lj0g3v0008799.1	2.27959	0.00176049	NA
Lj4g3v2363120.1	2.27932	0.000372137	NA
Lj0g3v0277159.1	2.27756	0.00806922	GDSL esterase/lipase At5g03610-like
Lj3g3v3476790.1	2.27706	0.000503557	Glycine-rich protein 2-like
Lj0g3v0106509.1	2.27631	0.000246183	NA
Lj2g3v1415330.1	2.27511	3.64143e-05	NA
Lj5g3v1681420.1	2.27505	0.00022956	U3 small nucleolar RNA-associated protein 15 homolog
Lj5g3v1601880.1	2.27328	0.00149552	NA
Lj4g3v3002490.1	2.27235	0.000506858	6-phosphogluconate dehydrogenase, decarboxylating 1, chloroplastic-like
Lj6g3v0183450.1	2.27008	0.000228512	NA
Lj1g3v4668060.1	2.26947	0.000913656	Water-selective transport intrinsic membrane protein 1
Lj0g3v0288059.1	2.26908	0.000330033	NA
Lj1g3v3947020.2	2.26743	0.00219212	Disease resistance protein
Lj2g3v1034630.2	2.26671	0.000641652	NA
Lj4g3v3112830.1	2.26663	0.000522172	NA
Lj4g3v2665310.1	2.26648	0.000503262	YTH domain family protein 2-like isoform X2
Lj0g3v0207219.1	2.26525	0.00074156	NA
Lj0g3v0303529.1	2.26506	0.00049256	NA
Lj6g3v0433880.1	2.26436	0.000273528	DELLA protein
Lj1g3v1382030.1	2.26397	0.00767787	Defensin-like protein 6-like
Lj1g3v4729160.1	2.26359	0.000184168	Aspartic proteinase nepenthesin-2-like
Lj3g3v1308420.1	2.26293	0.000850709	Protein TRANSPARENT TESTA 12-like
Lj1g3v2095650.1	2.26254	0.000257116	NA
Lj3g3v2983920.1	2.26245	0.00558764	Nematode resistance HS1pro1 protein
Lj3g3v3528590.1	2.26213	0.000193006	Subtilisin-like protease-like
Lj0g3v0236509.1	2.25979	0.00133023	FAD-dependent oxidoreductase family protein
Lj1g3v0250180.1	2.25956	0.000543639	NA
Lj1g3v4830640.1	2.25937	0.000554399	S-adenosylmethionine synthase-like
Lj0g3v0093839.1	2.25693	0.00107781	Translation elongation factor 1-alpha, partial
Lj0g3v0308669.1	2.25247	0.00041773	NA
Lj3g3v3348620.1	2.25188	0.000360121	NA
Lj5g3v2029540.1	2.24977	0.00327093	NA
Lj5g3v2288860.1	2.24884	0.0025687	RecName: Full=Chalcone--flavonone isomerase 3; Short=Chalcone isomerase 3_x0001_gi|27530707|dbj|BAC54038.1| chalcone isomerase
Lj0g3v0310599.1	2.2473	0.00172751	NA
Lj2g3v2414780.1	2.24609	0.000571947	0
Lj0g3v0279189.1	2.24535	0.000266543	NA
Lj6g3v1078060.1	2.24279	0.00148304	Leucine aminopeptidase 2, chloroplastic-like
Lj0g3v0082839.1	2.24265	0.00101513	NA
Lj0g3v0299789.1	2.24252	6.81046e-05	NA
Lj4g3v2151400.1	2.24137	0.000687443	NA
Lj3g3v0681380.1	2.24129	0.00116038	Chlorophyll a-b binding protein 13, chloroplastic-like
Lj5g3v2288870.1	2.23938	0.00179265	RecName: Full=Chalcone--flavonone isomerase 3; Short=Chalcone isomerase 3_x0001_gi|27530707|dbj|BAC54038.1| chalcone isomerase
Lj3g3v3188570.1	2.23816	0.000550101	NA
Lj4g3v3042730.1	2.2379	0.00177774	NA
Lj4g3v0244110.1	2.23689	0.000292925	NA
Lj1g3v4918730.1	2.2357	0.000448674	Cytochrome P450 94A1-like
Lj5g3v2151510.1	2.23545	0.0144816	NA
Lj1g3v2141160.1	2.23498	0.000510996	Probable LRR receptor-like serine/threonine-protein kinase At4g36180-like
Lj0g3v0174049.1	2.23413	0.00358466	NA
Lj4g3v1535170.1	2.23322	0.000937989	NA
Lj2g3v1989090.1	2.23063	0.000257052	NA
Lj0g3v0276609.1	2.2301	0.000421667	Cytochrome P450 734A1-like
Lj0g3v0041169.1	2.22982	0.000400108	NA
Lj2g3v1981820.1	2.22969	0.000718104	NA
Lj1g3v2185240.1	2.22873	0.000107857	NA
Lj0g3v0135139.1	2.22779	0.00406344	NA
Lj0g3v0085529.1	2.22749	0.000498507	NA
Lj2g3v0690300.1	2.22665	0.000406739	NA
Lj0g3v0298499.1	2.22615	0.000792333	NA
Lj0g3v0065229.1	2.22607	0.000321771	NA
Lj0g3v0068549.1	2.22533	0.00052252	NA
Lj0g3v0358079.1	2.22472	0.00158077	NA
Lj1g3v1063580.1	2.22128	0.000833289	60s acidic ribosomal protein P1-like
Lj2g3v1017640.1	2.22098	0.000641652	NA
Lj0g3v0189629.1	2.22059	8.0784e-05	Expansin-A4-like
Lj0g3v0176109.1	2.22044	0.000507425	NA
Lj4g3v1389340.1	2.21783	0.00110984	NA
Lj5g3v0746880.1	2.2175	0.000464838	NA
Lj0g3v0160529.1	2.21747	0.000323689	NA
Lj0g3v0243449.1	2.21721	0.000678244	NA
Lj0g3v0278809.1	2.21297	0.00130294	CBL-interacting serine/threonine-protein kinase 7-like
Lj0g3v0355199.1	2.21275	0.0011351	NA
Lj4g3v2215210.1	2.2124	0.000427216	Sucrose synthase
Lj1g3v1598110.1	2.21194	0.00650194	RING-H2 finger protein ATL43-like
Lj1g3v2095980.1	2.21121	0.000686814	Tubulin alpha-7 chain
Lj1g3v0396970.1	2.20975	0.00251	Phosphoenolpyruvate/phosphate translocator 1, chloroplastic-like
Lj2g3v1815210.2	2.20903	0.000676296	NA
Lj0g3v0068409.1	2.20901	0.00579227	NA
Lj4g3v0340710.1	2.2089	0.000331892	NA
Lj4g3v0486190.1	2.20678	0.000355398	Histone H3, expressed
Lj5g3v0296030.1	2.20146	0.000851877	Probable isoaspartyl peptidase/L-asparaginase 2-like
Lj4g3v0854340.1	2.19962	9.99187e-05	NA
Lj6g3v1934030.1	2.19879	0.000241255	Cytochrome P450 710A1-like
Lj3g3v2809690.1	2.1983	0.000620003	NA
Lj1g3v3182240.1	2.19734	0.000183032	NA
Lj4g3v3014310.1	2.19708	0.00031453	3-oxoacyl-
Lj1g3v3892160.1	2.19697	0.011242	NA
Lj3g3v1729050.1	2.19682	0.000928827	Anthocyanidin 3-O-glucosyltransferase
Lj1g3v4851630.1	2.19511	0.00073709	NA
Lj5g3v0615700.1	2.19382	0.00184946	0
Lj0g3v0281209.1	2.19055	0.00100971	NA
Lj4g3v3113520.1	2.19043	0.00149499	NA
Lj0g3v0073339.1	2.18952	0.00073967	EIN3-binding F-box protein 1-like isoform 1
Lj5g3v1850150.1	2.18948	0.000174493	NA
Lj2g3v1467630.1	2.18901	0.00161122	Probable mannitol dehydrogenase-like
Lj0g3v0255739.1	2.18839	0.000326029	NA
Lj2g3v2533290.1	2.18786	0.000668665	L-type lectin-domain containing receptor kinase VIII.1-like
Lj0g3v0343449.1	2.18778	0.00034882	Transcription factor MYC2-like
Lj6g3v1161800.1	2.18717	7.20845e-05	GDSL esterase/lipase 5-like
Lj1g3v2823870.1	2.18652	0.000293628	NA
Lj0g3v0276019.1	2.18641	0.00104461	Zinc finger protein CONSTANS-like protein
Lj3g3v0014420.1	2.18585	0.000327321	Major intrinsic protein NIP6;1
Lj1g3v1787650.1	2.18491	0.000773025	NA
Lj1g3v1820980.1	2.18481	0.00655385	NA
Lj3g3v2403020.1	2.18178	0.00137506	NA
Lj1g3v4862690.1	2.181	0.00100792	NA
Lj0g3v0283989.1	2.17954	0.000783611	F-box protein At4g35930-like isoform X2
Lj4g3v2665310.2	2.17931	0.000718104	YTH domain family protein 2-like isoform X2
Lj4g3v3014300.1	2.17823	0.00232991	3-oxoacyl-
Lj4g3v1425330.1	2.17733	0.000462577	Elongation factor Tu, chloroplastic-like
Lj0g3v0096429.1	2.17604	0.0013332	NA
Lj5g3v0265830.1	2.1728	0.00157976	NA
Lj1g3v4361110.1	2.17206	0.000180228	Ribonucleoside-diphosphate reductase small chain-like
Lj2g3v0932880.1	2.17104	0.00323891	Galactinol--sucrose galactosyltransferase-like
Lj2g3v1925800.1	2.17046	0.000900311	NA
Lj6g3v1689510.1	2.17007	0.0125701	NA
Lj0g3v0206969.1	2.16958	0.000257052	NA
Lj1g3v4579510.1	2.16771	0.000569972	Aquaporin PIP2-1
Lj0g3v0015699.1	2.16703	0.00200387	NA
Lj4g3v2846170.1	2.16683	0.000407827	Auxin-induced protein 6B
Lj0g3v0229819.1	2.16642	0.000976084	Probable carboxylesterase 6-like
Lj1g3v4875650.1	2.16612	0.00029952	Endoglucanase 17-like
Lj5g3v2013620.1	2.16606	0.000488732	Tubulin beta-1 chain-like
Lj0g3v0000359.1	2.1653	0.00150158	NA
Lj1g3v2095970.1	2.16062	0.00121496	NA
Lj0g3v0249419.1	2.15997	0.000976084	NA
Lj3g3v2995670.1	2.15966	0.00034162	NA
Lj0g3v0295899.1	2.15914	0.000236413	NA
Lj1g3v0182990.1	2.15892	0.000150197	NA
Lj1g3v3343880.1	2.15815	0.000659928	Peptidyl-prolyl cis-trans isomerase-like
Lj0g3v0207909.1	2.15468	0.000265068	NA
Lj4g3v0867530.3	2.15131	0.00164466	BTB/POZ domain-containing protein At5g66560-like
Lj4g3v2436020.1	2.15102	0.000726412	CRY
Lj5g3v0525250.1	2.15097	0.000919893	Chitotriosidase-1-like
Lj2g3v1455000.1	2.15066	0.00857081	NA
Lj6g3v0841450.1	2.15064	0.00022956	Ethylene-responsive transcription factor 7-like
Lj1g3v4921080.1	2.14941	3.64775e-05	Zinc finger protein NUTCRACKER-like
Lj3g3v2809710.1	2.14766	0.00101377	NA
Lj2g3v2135880.1	2.14729	0.000257116	PB1 domain-containing protein
Lj0g3v0140969.1	2.14704	0.00764937	NA
Lj5g3v1118340.1	2.14567	0.00567298	Probably inactive leucine-rich repeat receptor-like protein kinase At2g25790-like
Lj4g3v1010080.1	2.14528	0.000168733	GATA transcription factor 5-like
Lj5g3v1381580.1	2.14518	0.000123298	Histone H1
Lj6g3v1050180.1	2.14456	0.000550101	NA
Lj3g3v3085570.1	2.1436	0.00102927	60s ribosomal protein L12-like
Lj0g3v0191789.1	2.14341	5.16782e-05	Zinc finger family protein isoform 1
Lj3g3v3188510.1	2.14334	0.000452895	NA
Lj0g3v0214979.1	2.14329	0.000383009	NA
Lj4g3v1936570.1	2.14311	0.000556212	Tonoplast proton pump
Lj0g3v0179049.1	2.14145	0.000544385	NA
Lj3g3v3386880.1	2.14026	0.000916749	V-type proton ATPase 16 kDa proteolipid subunit c1/c3/c5
Lj1g3v4080710.1	2.13983	0.000220842	NA
Lj4g3v2573610.1	2.13951	0.000306045	NA
Lj1g3v4302190.1	2.13809	0.000847057	NA
Lj4g3v0409450.1	2.13793	0.00073994	PB1 domain-containing protein
Lj0g3v0161519.1	2.13756	0.000276517	Probable inactive receptor kinase At1g48480-like
Lj3g3v2248230.1	2.13624	0.00050382	0
Lj3g3v2985020.1	2.13619	0.000427216	60s acidic ribosomal protein PO
Lj4g3v3114730.1	2.13593	0.000211663	NA
Lj2g3v0533500.1	2.13577	0.00690618	NA
Lj2g3v1034630.1	2.1341	0.000436397	NA
Lj6g3v2258870.1	2.1334	0.000112695	NA
Lj0g3v0328989.2	2.13327	0.000417087	Probable inactive receptor kinase At1g48480-like
Lj4g3v0486250.1	2.13141	0.00048491	NA
Lj4g3v0867540.1	2.13135	0.000256579	NA
Lj0g3v0246409.1	2.131	0.000342565	60s acidic ribosomal protein P0-like
Lj5g3v2182440.1	2.13071	0.042066	NA
Lj3g3v0304800.1	2.12981	0.000319979	NA
Lj0g3v0357689.1	2.12784	0.00026969	RecName: Full=Cytochrome P450 94A1; AltName: Full=P450-dependent fatty acid omega-hydroxylase_x0001_gi|4204095|gb|AAD10204.1| CYP94A1
Lj2g3v1349220.1	2.12743	0.000355701	NA
Lj3g3v3639150.1	2.1255	0.000445816	NA
Lj2g3v0741980.1	2.12488	0.00146232	NA
Lj5g3v1849520.1	2.12384	0.00019655	NA
Lj0g3v0110789.1	2.12175	0.00041773	Histone H2A
Lj2g3v1370290.1	2.12137	0.00175162	NA
Lj0g3v0262619.1	2.12098	0.000943186	Root phototropism protein
Lj4g3v0806630.1	2.12071	0.00120382	FAD-dependent oxidoreductase family protein
Lj0g3v0100669.1	2.12068	0.0015532	NA
Lj0g3v0287999.1	2.1202	0.0219191	NA
Lj0g3v0212479.1	2.1194	0.000308588	Tubulin beta-2 chain-like
Lj1g3v1290410.1	2.11804	0.00111758	NA
Lj5g3v2258590.1	2.1173	7.26072e-05	NA
Lj1g3v2139660.1	2.11697	0.000793637	NA
Lj0g3v0330169.1	2.11633	0.000970585	NA
Lj1g3v2582300.1	2.11627	0.000197294	NA
Lj5g3v0308860.1	2.11401	0.000472144	U-box domain-containing protein 4-like
Lj1g3v2254700.1	2.11335	0.000265068	24-methylenesterol C-methyltransferase 2-like
Lj5g3v2113470.2	2.11334	0.000146284	D-3-phosphoglycerate dehydrogenase, chloroplastic-like
Lj6g3v1914570.1	2.1129	0.000174968	NA
Lj6g3v2259900.1	2.11286	0.0256741	NA
Lj1g3v0097390.1	2.11185	0.00214356	NA
Lj0g3v0178269.1	2.11062	0.000678244	Heat stress transcription factor B-2b-like
Lj6g3v1873590.1	2.11041	0.00101915	Ankyrin repeat domain-containing protein 13C-like
Lj1g3v2068680.1	2.11025	0.000576073	Mitogen-activated protein kinase kinase kinase
Lj3g3v0755460.1	2.10964	0.000431338	NA
Lj6g3v1875700.1	2.10762	0.000792333	NA
Lj2g3v1965100.1	2.10542	0.000435118	NA
Lj0g3v0167289.1	2.10495	0.00073637	NA
Lj0g3v0359219.1	2.10449	0.000293628	NA
Lj1g3v0826050.1	2.10309	0.00057735	NAC domain-containing protein 2-like
Lj2g3v0661570.1	2.10233	0.000879959	Beta-tubulin 16
Lj3g3v2236900.1	2.10159	0.000688536	Molybdate transporter 2-like
Lj6g3v0339500.1	2.09976	0.00759769	Probable glutathione S-transferase parA-like
Lj3g3v2040150.1	2.09909	0.000257052	MEK map kinase kinsae
Lj3g3v3053380.2	2.09808	0.00029952	NA
Lj0g3v0258319.1	2.09779	0.0011475	NA
Lj0g3v0243789.1	2.09745	0.000176058	NA
Lj4g3v2020320.1	2.09674	0.00056859	NA
Lj5g3v2288980.1	2.09664	0.000825799	NA
Lj0g3v0164449.1	2.09561	0.00157976	NA
Lj1g3v1526140.1	2.09547	0.000357005	Purine permease 1-like isoform X1
Lj0g3v0276429.1	2.09418	0.00169828	NA
Lj3g3v2909700.1	2.09252	0.00196011	Aquaporin SIP1-1
Lj0g3v0170999.1	2.09021	0.00811477	Acyl-coenzyme A oxidase 3, peroxisomal-like
Lj0g3v0128959.1	2.0892	0.000302606	NA
Lj0g3v0277259.1	2.08772	0.0205822	Vinorine synthase-like
Lj0g3v0109139.1	2.08753	0.000748126	NA
Lj2g3v0533520.1	2.08439	0.000589247	NA
Lj0g3v0232259.1	2.08325	0.0017546	NA
Lj0g3v0305049.1	2.08295	0.00260662	NA
Lj0g3v0067359.1	2.08091	0.000405794	D-3-phosphoglycerate dehydrogenase, chloroplastic-like
Lj6g3v0183940.1	2.08035	0.000438643	NA
Lj1g3v1785730.1	2.07852	0.000293628	NA
Lj0g3v0238089.1	2.07813	0.00178823	NA
Lj0g3v0249409.1	2.07721	0.000603245	NA
Lj0g3v0306779.1	2.07622	0.00121805	NA
Lj1g3v4862700.1	2.07585	0.00352541	NA
Lj0g3v0173589.1	2.07553	0.000583227	NA
Lj0g3v0188969.1	2.07517	0.00034882	NA
Lj4g3v1440720.1	2.07492	0.00150981	Armadillo repeat only 4
Lj4g3v0450250.1	2.07465	0.000759276	NA
Lj0g3v0295309.1	2.07403	0.0010157	NA
Lj0g3v0290889.1	2.07395	0.000945723	Wall-associated receptor kinase 2-like
Lj1g3v2315450.1	2.07305	0.000585032	Vacuolar cation/proton exchanger 3-like
Lj0g3v0231499.1	2.07269	0.000674937	(iso)flavonoid glycosyltransferase
Lj1g3v4578570.1	2.07053	0.00155042	NA
Lj2g3v1561960.1	2.06992	0.000242331	Probable carotenoid cleavage dioxygenase 4, chloroplastic-like
Lj5g3v2078240.1	2.06983	0.00213368	Cyclin-D4-1-like
Lj0g3v0066349.1	2.06893	0.0028135	Probably inactive leucine-rich repeat receptor-like protein kinase IMK2-like
Lj0g3v0225899.1	2.06892	0.01255	NA
Lj1g3v3975850.1	2.06851	0.00222011	Ankyrin repeat and protein kinase domain-containing protein 1-like
Lj0g3v0170689.1	2.06698	0.0012917	NA
Lj3g3v1378010.1	2.06463	0.000965065	NA
Lj0g3v0273599.1	2.06387	0.00165677	Isoliquiritigenin 2'-O-methyltransferase-like
Lj5g3v2297750.1	2.0626	0.000606395	Leishmanolysin-like isoform X1
Lj4g3v3114360.1	2.0611	0.000596741	NA
Lj6g3v1078220.1	2.06101	0.00432119	NA
Lj1g3v3930420.1	2.06101	0.00337878	Ethylene-responsive transcription factor LEP-like
Lj0g3v0175819.1	2.0585	0.000331892	Polyubiquitin-A
Lj1g3v1889550.1	2.05716	0.000267476	Epsin N-terminal domain-containing protein / clathrin assembly protein-related isoform 1
Lj4g3v1223820.1	2.05682	0.000265207	NA
Lj0g3v0055019.1	2.0562	0.000613845	NA
Lj1g3v4575190.1	2.05436	0.000874422	NA
Lj0g3v0145859.1	2.05387	0.000906131	NA
Lj0g3v0154759.1	2.05349	0.000180228	NA
Lj3g3v0828240.1	2.05261	0.000273528	F-box protein SKIP23-like isoform X1
Lj4g3v2604340.1	2.052	0.000407827	NA
Lj0g3v0154259.1	2.05103	0.000371564	NA
Lj2g3v0766500.1	2.05079	0.000168733	NA
Lj6g3v0815700.1	2.04978	0.00224737	Annotation was added to scaffolds in November 2011~Long-chain-alcohol O-fatty-acyltransferase
Lj3g3v2553400.1	2.04919	0.00337598	RING-H2 finger protein ATL3C
Lj5g3v1864550.1	2.049	0.00111317	NA
Lj0g3v0201699.1	2.04787	0.000672465	NA
Lj3g3v0564970.1	2.04648	0.00118433	NA
Lj4g3v0683990.1	2.04537	0.00358957	Pentatricopeptide repeat-containing protein At3g09040, mitochondrial-like
Lj6g3v2043170.1	2.04405	0.00182608	NA
Lj3g3v1789010.1	2.04386	0.00100093	MLP-like protein
Lj1g3v1989420.1	2.04379	0.000825814	Sarcosine oxidase
Lj1g3v4955240.1	2.04242	0.000305623	Histone H2AX
Lj4g3v2376190.1	2.04237	0.00100792	Isoflavonoid glucosyltransferase
Lj5g3v2245940.1	2.04201	0.000459922	NA
Lj3g3v0840550.1	2.04103	0.000743458	ADP,ATP carrier protein 1, mitochondrial-like
Lj2g3v0835860.1	2.03981	0.000600493	NA
Lj0g3v0118789.1	2.039	0.00107087	NA
Lj4g3v0484780.1	2.0389	0.000970585	Gibberellin 20 oxidase 1-like
Lj0g3v0105879.1	2.03879	0.000275464	0
Lj1g3v4863000.1	2.03779	8.27955e-05	Heat shock protein DnaJ with tetratricopeptide repeat isoform 1
Lj0g3v0177209.1	2.03612	0.00135836	NA
Lj0g3v0263519.1	2.03355	0.012674	NA
Lj0g3v0268449.1	2.03352	0.00214157	NA
Lj1g3v0250190.1	2.03169	0.000466602	14-3-3-like protein-like
Lj5g3v1794660.1	2.03026	0.000437171	NA
Lj1g3v3716210.1	2.03007	0.000136907	NA
Lj5g3v1988830.1	2.02903	0.000218943	NA
Lj0g3v0159739.1	2.02816	0.00212836	NA
Lj2g3v0766530.1	2.02715	0.00158604	Heavy metal transport/detoxification superfamily protein
Lj6g3v1018280.1	2.02476	0.00151663	NA
Lj1g3v3631770.1	2.02407	0.000309655	Ribonucleoside-diphosphate reductase small chain-like
Lj2g3v0609620.2	2.02361	0.00335779	0
Lj5g3v2215030.1	2.02337	0.000321552	NA
Lj5g3v2110800.1	2.02323	0.000718104	NA
Lj2g3v0932890.1	2.02266	0.0021779	NA
Lj0g3v0336799.1	2.02139	0.000395106	NA
Lj2g3v2338450.1	2.02071	0.000242331	Glycine-rich cell wall structural protein 1.8-like isoform X1
Lj3g3v2574490.1	2.02071	9.46857e-05	Pectinesterase
Lj5g3v1498370.1	2.02044	0.00105221	NA
Lj4g3v2963480.1	2.01969	0.000180228	Probable aquaporin PIP1-2-like
Lj2g3v1705410.1	2.01701	0.000854509	60s ribosomal protein L8-like
Lj0g3v0139619.1	2.01597	0.00142664	NA
Lj0g3v0097299.1	2.01556	0.00199673	GATA transcription factor 18-like
Lj0g3v0095619.1	2.01401	0.00627358	Chloroplast thioredoxin M-type
Lj1g3v3835720.1	2.01194	0.00106129	NA
Lj4g3v2618500.1	2.01025	0.000734063	NA
Lj0g3v0187079.1	2.00907	0.000791416	Probable aquaporin PIP1-2-like
Lj0g3v0312209.1	2.00693	0.000452895	NA
Lj0g3v0199509.1	2.00486	0.000507425	NA
Lj2g3v2473510.1	2.00451	0.000943186	Medium-chain-fatty-acid--CoA ligase-like
Lj1g3v1032230.1	2.00357	0.000550127	Mitochondrial chaperone BCS1
Lj2g3v1985190.1	2.00222	0.00917887	Peptide transporter PTR1
Lj4g3v2827880.1	2.00181	6.8896e-05	Aldehyde dehydrogenase family 3 member I1, chloroplastic-like
Lj0g3v0118799.1	2.00149	0.00262235	NA
Lj6g3v0817950.1	2.00136	0.000937989	NA
Lj5g3v2183730.1	2.00097	0.00808266	Nuclease S1-like
Lj0g3v0226769.1	-2.00309	0.00316275	Flavin-containing monooxygenase FMO GS-OX-like 3-like
Lj0g3v0033959.1	-2.00391	0.0203147	NA
Lj1g3v4691740.2	-2.00424	0.00840374	NA
Lj4g3v2226770.1	-2.00456	0.00260105	ABC transporter B family member 11-like
Lj6g3v0819000.1	-2.00634	0.000673075	Bactericidal permeability-increasing protein
Lj5g3v0279370.1	-2.0079	0.00199442	Pentatricopeptide repeat-containing protein
Lj6g3v0030050.1	-2.00853	0.00533436	Probable inorganic phosphate transporter 1-7-like
Lj2g3v1277540.1	-2.00947	0.0199942	Xenotropic and polytropic retrovirus receptor-like protein
Lj2g3v0636960.1	-2.01087	0.0187585	NA
Lj0g3v0087039.1	-2.01455	0.0105451	NA
Lj4g3v1876790.1	-2.01693	0.00574994	Zinc finger CCCH domain-containing protein 34-like
Lj2g3v3245740.1	-2.0173	0.00830664	Probable serine/threonine-protein kinase WNK11-like isoform X2
Lj0g3v0272069.1	-2.01815	0.0299579	NA
Lj1g3v0342030.1	-2.0213	0.00899381	NA
Lj0g3v0116529.1	-2.02189	0.0417538	NA
Lj0g3v0107759.1	-2.02554	0.0247842	NA
Lj0g3v0087099.1	-2.02611	0.00683919	NA
Lj3g3v2739670.1	-2.02887	0.00233911	Arginase-like
Lj0g3v0012429.1	-2.02917	0.0124417	Probable galacturonosyltransferase 11-like isoform 1
Lj0g3v0312609.1	-2.03049	0.0180244	Kinase superfamily protein
Lj0g3v0319749.1	-2.03606	0.0227888	NA
Lj4g3v3113210.1	-2.03625	7.67295e-05	Circadian clock-associated FKF1
Lj3g3v2838560.1	-2.04096	0.000498507	NA
Lj0g3v0059989.1	-2.04345	0.0317678	Far1-related sequence 10 isoform 1
Lj3g3v1064900.2	-2.04346	0.00396903	Probable leucine-rich repeat receptor-like serine/threonine-protein kinase At3g14840-like
Lj6g3v1065780.1	-2.04469	0.0139756	F-box family protein
Lj0g3v0201669.1	-2.04535	0.00120131	Cysteine-rich receptor-like protein kinase 10-like
Lj0g3v0129129.1	-2.04655	0.00286312	G-type lectin S-receptor-like serine/threonine-protein kinase At4g27290-like
Lj4g3v0279770.1	-2.04783	0.00171987	Uncharacterized protein isoform 1
Lj0g3v0192789.1	-2.05007	0.0178849	3beta-hydroxysteroid-dehydrogenase/decarboxylase isoform 3-like
Lj0g3v0076249.2	-2.05214	0.0245323	Peroxidase 11-like
Lj2g3v1377650.1	-2.05232	0.00320757	Trichome birefringence-like 27
Lj3g3v2810120.2	-2.05287	0.00145685	Phospholipid-transporting ATPase 2-like
Lj5g3v2264230.1	-2.05437	0.0113493	NA
Lj6g3v1887710.2	-2.05579	0.00252153	Endo-1,3;1,4-beta-D-glucanase-like
Lj6g3v0920050.2	-2.05624	0.00413264	Cytochrome P450 monooxygenase
Lj2g3v2124200.1	-2.05633	0.0193031	NA
Lj0g3v0214199.1	-2.05877	0.0064922	Alpha,alpha-trehalose-phosphate synthase
Lj0g3v0185869.1	-2.06102	0.046407	NA
Lj4g3v2678620.1	-2.06138	0.000524033	Calpain-A-like
Lj1g3v2082110.1	-2.06329	0.0104482	NA
Lj0g3v0297689.1	-2.06721	0.0307849	NA
Lj4g3v0097310.1	-2.06988	0.00128053	NA
Lj1g3v3115170.1	-2.06997	0.00456114	NA
Lj3g3v2058540.1	-2.07066	0.00920661	Xylosyltransferase 1-like
Lj0g3v0261789.2	-2.07647	0.0312192	NA
Lj4g3v0961070.1	-2.07814	0.0259481	Maf-like protein DDB_G0281937-like
Lj0g3v0339969.1	-2.07825	0.00496758	NA
Lj5g3v1806960.3	-2.07986	0.00143447	NA
Lj0g3v0297589.1	-2.08153	0.0164108	Pentatricopeptide repeat-containing protein At5g39710-like isoform X1
Lj6g3v2220930.2	-2.08217	0.00237137	Phosphatidylserine decarboxylase proenzyme 3-like
Lj5g3v0670990.1	-2.08355	0.00582731	NA
Lj0g3v0103289.1	-2.08357	0.0300354	NA
Lj5g3v0279120.1	-2.08404	0.00966132	Kelch-like protein
Lj0g3v0300899.1	-2.08522	0.00417886	Photosystem I psaH protein
Lj0g3v0106299.1	-2.08526	0.00335779	Probable lysine-specific demethylase ELF6-like
Lj0g3v0224239.1	-2.08696	0.00875202	NA
Lj0g3v0015879.1	-2.08861	0.0101988	NA
Lj1g3v4697600.1	-2.08947	0.00340061	NA
Lj1g3v3381390.1	-2.09087	0.00184114	Patellin-3-like
Lj1g3v3444270.1	-2.09461	0.000837019	Transcription factor bHLH155-like
Lj5g3v1015530.1	-2.09729	0.00056859	Probable galacturonosyltransferase 6-like
Lj4g3v0254410.1	-2.09796	0.0220262	Alpha,alpha-trehalose-phosphate synthase
Lj0g3v0250739.1	-2.09987	0.00776746	Ent-kaur-16-ene synthase, chloroplastic-like
Lj3g3v0740480.2	-2.10382	0.00156016	TMV resistance protein N-like isoform X1
Lj4g3v0254410.2	-2.11145	0.00975335	Alpha,alpha-trehalose-phosphate synthase
Lj2g3v1002560.2	-2.11218	0.00186677	ATPase
Lj6g3v1665380.2	-2.11232	0.00157976	NA
Lj0g3v0199139.2	-2.11418	0.00952193	Dynein light chain 2, cytoplasmic-like
Lj0g3v0183849.1	-2.11773	0.00525899	NA
Lj0g3v0111019.1	-2.12156	0.000793194	Peroxidase1b
Lj0g3v0196469.1	-2.12261	0.005048	NA
Lj1g3v1484020.1	-2.12371	0.00430513	NA
Lj1g3v4862670.1	-2.12512	0.000192768	NA
Lj6g3v1984540.1	-2.12747	0.0218517	NA
Lj2g3v3210780.1	-2.13014	0.00349206	Trigger factor-like
Lj0g3v0273839.1	-2.13101	0.00403862	NA
Lj0g3v0135299.2	-2.13116	0.0338318	NA
Lj0g3v0217609.1	-2.13257	0.000847057	NBS resistance protein
Lj0g3v0109859.1	-2.14053	0.0153393	NA
Lj5g3v0134280.1	-2.14177	0.00059255	NA
Lj0g3v0075979.1	-2.14409	0.00655385	NA
Lj1g3v0176790.1	-2.14872	0.0113633	NA
Lj0g3v0135089.1	-2.15024	0.0278383	NA
Lj2g3v1744980.1	-2.15083	0.00982525	Dnaj homolog subfamily C member 2-like
Lj1g3v4955510.1	-2.15591	0.00724655	NA
Lj0g3v0348509.1	-2.15962	0.000981275	Pathogenesis-related protein class 10
Lj0g3v0184339.1	-2.16454	0.0138667	NA
Lj3g3v0566030.1	-2.1651	0.00432896	NA
Lj0g3v0161789.1	-2.17284	0.0056012	NA
Lj1g3v2896100.1	-2.17598	0.0173689	NA
Lj0g3v0085739.1	-2.17691	0.00112867	NA
Lj5g3v0208080.1	-2.18149	0.00829986	Disease resistance-like protein GS0-1
Lj0g3v0205039.1	-2.18526	0.000703423	NA
Lj5g3v0528850.1	-2.18808	0.00182293	1-aminocyclopropane-1-carboxylate oxidase-like protein
Lj2g3v1155520.1	-2.19067	0.000743338	NA
Lj1g3v3964670.1	-2.19101	0.00298394	Phytosulfokine receptor 1-like
Lj2g3v2173040.1	-2.19186	0.00152865	Cysteine-rich receptor-like protein kinase
Lj6g3v1174050.2	-2.1925	0.000358759	Auxin response factor
Lj4g3v1200830.1	-2.19461	0.00169339	NA
Lj1g3v3384550.1	-2.19559	8.74827e-05	Glucose-1-phosphate adenylyltransferase large subunit 1-like
Lj0g3v0151869.1	-2.19576	0.0364022	NA
Lj0g3v0078309.1	-2.19653	0.00101513	NA
Lj0g3v0129549.1	-2.20056	0.000748129	Calpain-like protein
Lj4g3v2225700.1	-2.20358	0.0105158	NA
Lj4g3v0450040.2	-2.20365	0.0167691	NA
Lj0g3v0205729.1	-2.20678	0.000197294	Leucine-rich repeat-containing protein
Lj0g3v0177849.1	-2.20717	0.00214423	F-box/FBD/LRR-repeat protein At4g26340-like
Lj0g3v0118359.1	-2.20834	0.015626	NA
Lj1g3v4226770.1	-2.21347	0.000703423	NA
Lj5g3v2057390.1	-2.21661	0.0242629	NA
Lj0g3v0224709.1	-2.21661	0.000358064	Hydroxyisourate hydrolase-like isoform 1
Lj0g3v0147089.1	-2.21713	0.0265827	NA
Lj0g3v0205919.1	-2.21747	0.0449319	NA
Lj4g3v2605870.1	-2.21826	0.00749225	NA
Lj1g3v2377980.1	-2.22007	0.00358592	DRE-binding protein 2D;1
Lj4g3v0320520.1	-2.22613	0.003839	NA
Lj3g3v2437560.1	-2.22701	0.00108575	NA
Lj4g3v0745900.1	-2.22744	0.0312398	NA
Lj5g3v0068810.1	-2.2294	0.0330954	NA
Lj6g3v0739980.1	-2.22987	0.0147956	Nudix hydrolase 2-like
Lj0g3v0234529.1	-2.23071	0.00514853	NA
Lj3g3v0424250.1	-2.23428	0.0328766	F-box/kelch-repeat protein At3g06240-like
Lj0g3v0020859.1	-2.23763	0.00833792	NA
Lj5g3v0290490.1	-2.2452	0.00639494	NA
Lj0g3v0118769.1	-2.24594	0.00757589	NA
Lj2g3v0692470.1	-2.24723	0.0135432	Auxin-induced protein 5NG4
Lj0g3v0320369.1	-2.24741	0.00776746	NA
Lj1g3v0839150.1	-2.24826	0.0209209	NA
Lj2g3v3248940.1	-2.24905	0.0059653	Zinc finger CCCH domain-containing protein 18-like
Lj0g3v0093349.3	-2.25072	0.00432896	Spliceosome associated protein-like
Lj0g3v0346219.1	-2.25127	0.0155097	NA
Lj0g3v0192439.1	-2.25244	0.000854509	Cell division control protein 2 homolog 2-like isoform X1
Lj1g3v4081880.1	-2.25616	0.00985696	NA
Lj3g3v2515230.1	-2.25672	0.00137506	Granule bound starch synthase Ib precursor
Lj3g3v2483040.1	-2.25815	0.000174493	CBL-interacting serine/threonine-protein kinase 9-like
Lj4g3v1062110.1	-2.26248	0.0161369	NA
Lj0g3v0342609.1	-2.26449	0.00725005	NA
Lj3g3v3376180.1	-2.26452	0.000969444	Coatomer alpha subunit-like protein
Lj5g3v0962490.3	-2.26616	0.0139953	Probable glutathione peroxidase 4-like
Lj3g3v0797430.1	-2.26618	0.00117136	Pectinesterase
Lj0g3v0353789.1	-2.26794	0.0198193	Tir-nbs-lrr resistance protein
Lj6g3v1077270.1	-2.26859	0.00187671	Cellulose synthase A catalytic subunit 7
Lj4g3v1399920.1	-2.26938	0.000241255	BTB/POZ domain-containing protein
Lj3g3v2517530.1	-2.27413	0.0293597	NA
Lj0g3v0137499.2	-2.27507	0.00224976	NA
Lj5g3v0408240.1	-2.28169	0.00132885	Cytochrome p450 family CYP711A member
Lj2g3v1573070.1	-2.28298	0.00256636	NA
Lj0g3v0159989.1	-2.28557	0.00382656	NA
Lj2g3v3107350.1	-2.29607	0.00704983	Mitogen-activated protein kinase 10-like
Lj1g3v0152340.1	-2.30076	0.00227583	NA
Lj6g3v2274630.1	-2.30235	0.0189728	NA
Lj4g3v0936710.1	-2.30501	0.0149071	NA
Lj5g3v1697810.1	-2.30794	0.0192464	NA
Lj1g3v2910560.1	-2.30819	0.0216732	Probable LRR receptor-like serine/threonine-protein kinase At4g08850-like isoform X1
Lj0g3v0122889.1	-2.30956	0.0133565	NA
Lj0g3v0164339.1	-2.31278	0.00293873	TMV resistance protein N-like
Lj1g3v0114270.1	-2.31965	0.0167216	NA
Lj0g3v0157599.1	-2.32115	0.0358469	NA
Lj3g3v2330760.1	-2.32445	0.00368684	Calmodulin-binding heat shock protein
Lj0g3v0130989.1	-2.32812	0.0319796	NA
Lj2g3v1510660.1	-2.32946	0.00150158	Poly
Lj0g3v0250199.1	-2.33357	0.000355398	Cysteine-rich receptor-like protein kinase 29-like
Lj0g3v0080929.1	-2.33831	0.0051847	Auxin-induced protein 5NG4
Lj3g3v3033190.1	-2.33875	0.0126321	NA
Lj1g3v2873810.1	-2.34041	0.01682	NA
Lj0g3v0226789.1	-2.3419	0.00805807	NA
Lj1g3v0385340.1	-2.34644	0.00276143	NA
Lj0g3v0305679.1	-2.34925	0.0048298	NA
Lj0g3v0249049.1	-2.35181	0.0351289	NA
Lj0g3v0315069.1	-2.3527	0.000205314	NA
Lj1g3v2766570.1	-2.35504	0.00514847	1-aminocyclopropane-1-carboxylate synthase 1-like
Lj4g3v1215070.1	-2.35596	0.00100093	NA
Lj0g3v0208569.1	-2.35768	0.0126865	NA
Lj4g3v2014080.1	-2.35775	0.0191064	NA
Lj5g3v2099550.1	-2.36314	0.00256943	Transcription factor bHLH84-like
Lj4g3v2313680.1	-2.36654	0.0013204	Porphobilinogen deaminase, chloroplastic-like
Lj2g3v0634920.2	-2.36689	0.00228625	Disease resistance-like protein GS3-1
Lj0g3v0353189.1	-2.3688	0.0122378	NA
Lj3g3v2779510.1	-2.36882	0.00411607	NA
Lj1g3v4729280.1	-2.3769	0.0183853	NA
Lj3g3v0397200.1	-2.37693	8.334e-05	NA
Lj6g3v0056680.2	-2.38538	0.0100134	Ethylene receptor 2-like
Lj5g3v1176820.1	-2.391	0.00227279	NA
Lj0g3v0318659.1	-2.39143	0.0100844	Type IIB calcium ATPase
Lj0g3v0158849.1	-2.39212	0.000445809	NA
Lj1g3v2910590.1	-2.39598	0.000488505	0
Lj3g3v1063670.1	-2.40456	0.011937	ABC transporter G family member 10-like
Lj0g3v0059599.1	-2.41028	0.0096055	Protein SRG1-like
Lj0g3v0157109.1	-2.41112	0.00772145	NA
Lj4g3v1200820.1	-2.41386	0.00049256	NA
Lj1g3v3172180.1	-2.41549	0.0137097	NA
Lj0g3v0260369.1	-2.4179	0.0195897	Myb-like DNA-binding protein BAS1
Lj3g3v1957960.1	-2.42034	0.0047474	NA
Lj2g3v0915120.2	-2.42339	0.0064922	Pyruvate kinase
Lj5g3v1169780.1	-2.4257	0.000203625	NA
Lj0g3v0289809.1	-2.42731	0.004068	NA
Lj2g3v2843650.1	-2.43442	0.00162001	NA
Lj0g3v0254359.1	-2.43552	0.00352942	NA
Lj3g3v3513680.1	-2.43694	0.00103772	Lignin-forming anionic peroxidase-like
Lj2g3v1155500.1	-2.4372	0.000991291	Peptide transporter PTR
Lj0g3v0158949.1	-2.44378	0.000555416	NA
Lj0g3v0034349.1	-2.45147	0.00150367	NA
Lj6g3v1915710.1	-2.45244	0.0170446	GDSL esterase/lipase At4g16230-like
Lj0g3v0163739.1	-2.45478	0.00312246	NA
Lj3g3v0744610.1	-2.45617	0.00650231	NA
Lj1g3v4717440.1	-2.47137	0.031773	Signal recognition particle 54 kDa protein
Lj5g3v0539690.1	-2.47301	0.010134	NA
Lj0g3v0156449.1	-2.47306	0.00012861	NA
Lj5g3v2241240.1	-2.47526	0.00333403	U5 small nuclear ribonucleoprotein 200 kDa helicase-like
Lj3g3v3224360.1	-2.47553	0.00029952	NA
Lj0g3v0363819.1	-2.4763	0.0274558	NA
Lj0g3v0288329.1	-2.47718	0.00228255	Probable glutathione S-transferase-like
Lj1g3v0318660.1	-2.48091	0.0127637	Pentatricopeptide repeat-containing protein
Lj6g3v0609710.1	-2.48232	0.000385886	Phosphomethylpyrimidine synthase, chloroplastic-like
Lj0g3v0207549.1	-2.48241	0.00400112	NA
Lj0g3v0304709.1	-2.49077	0.00340332	NA
Lj0g3v0278459.1	-2.49081	0.000965753	Beta-1,3-glucanase
Lj3g3v1148100.1	-2.4929	0.00547067	Fatty acyl-CoA reductase 3-like isoform 1
Lj1g3v4917440.1	-2.49864	0.0120705	Monothiol glutaredoxin-S6-like
Lj2g3v1757350.1	-2.49979	0.0276097	NA
Lj0g3v0272519.1	-2.50483	0.00300676	NA
Lj0g3v0045609.1	-2.50627	0.0020125	NADH kinase-like
Lj0g3v0230119.2	-2.50634	0.0105289	NA
Lj0g3v0181979.1	-2.51485	0.00093314	NA
Lj4g3v0680900.1	-2.52776	0.000754134	NA
Lj0g3v0122759.2	-2.52919	0.0185231	NA
Lj0g3v0319739.1	-2.52923	0.0115056	Inorganic pyrophosphatase 2-like
Lj0g3v0102449.1	-2.53326	0.00068739	Fatty acyl-CoA reductase 3-like
Lj0g3v0131399.1	-2.53571	0.010906	UDP-glycosyltransferase 85A3-like
Lj4g3v1200860.1	-2.54962	0.00117136	NA
Lj4g3v0598860.1	-2.55108	0.00555949	NA
Lj2g3v0620860.1	-2.56019	0.00356838	0
Lj4g3v2313700.1	-2.56662	0.0161673	Pentatricopeptide repeat-containing protein At4g20770-like
Lj6g3v0920050.3	-2.57211	0.00012038	Cytochrome P450 monooxygenase
Lj0g3v0149849.1	-2.57259	0.000488732	NA
Lj3g3v3639060.1	-2.58732	0.000462394	NA
Lj3g3v1475790.2	-2.5895	0.000700439	Cytochrome P450 monooxygenase CYP83E8
Lj4g3v2120520.1	-2.59065	0.00733023	NA
Lj1g3v4765240.1	-2.59691	0.0193152	Kinesin-4-like
Lj3g3v3639490.1	-2.59745	0.00252114	Transcription factor MYB101
Lj5g3v1494650.1	-2.60318	0.0121057	Glycogenin-1
Lj0g3v0347759.1	-2.60504	0.0157018	NA
Lj4g3v0119970.1	-2.61038	0.000941734	NA
Lj5g3v1353010.1	-2.61196	0.00469957	NA
Lj2g3v1196600.1	-2.61248	0.00776746	NA
Lj4g3v2267320.1	-2.61495	0.00299973	NA
Lj0g3v0082169.1	-2.6185	0.00372632	NA
Lj4g3v0335850.1	-2.61938	0.00191992	NA
Lj0g3v0256399.1	-2.62123	0.00911068	Pectinesterase QRT1-like
Lj4g3v0548730.1	-2.63128	0.00235043	NA
Lj1g3v1991510.1	-2.63244	0.000687672	NA
Lj0g3v0344389.1	-2.63542	0.000724965	ATP-dependent DNA helicase pcrA-like
Lj0g3v0140399.1	-2.63756	0.000742519	NA
Lj1g3v0606220.1	-2.63816	0.0126655	NA
Lj3g3v0966470.1	-2.64638	0.00558253	Photosystem II 10 kDa polypeptide, chloroplastic-like
Lj3g3v1933120.1	-2.65289	0.000837019	Photosystem I reaction center subunit V, chloroplastic-like
Lj4g3v1535050.1	-2.65551	0.00226092	NA
Lj3g3v1790390.1	-2.6558	0.00869278	NA
Lj0g3v0285509.1	-2.65709	0.00467361	Abscisic acid 8'-hydroxylase 1-like
Lj0g3v0304349.1	-2.65832	0.00203339	DDB1-CUL4 associated factor 1
Lj0g3v0317749.2	-2.66273	0.00322783	NA
Lj1g3v4447090.1	-2.66495	0.0266931	NA
Lj4g3v1215080.1	-2.66505	0.00340722	NA
Lj1g3v3330510.4	-2.6668	0.00413264	Phospholipase-like protein (PEARLI 4) family
Lj4g3v0137750.1	-2.66847	0.0230633	NA
Lj3g3v2576120.1	-2.66908	0.00850261	NA
Lj6g3v0927240.1	-2.67063	0.00999143	NA
Lj0g3v0323009.1	-2.67245	0.00155131	TMV resistance protein N-like
Lj1g3v2608180.1	-2.67697	0.00263821	NA
Lj3g3v1411750.1	-2.6793	5.1665e-05	CBL-interacting protein kinase 2-like
Lj0g3v0087399.2	-2.68887	0.00263742	NA
Lj0g3v0165509.1	-2.68939	0.00245463	NA
Lj0g3v0308979.1	-2.69057	0.0278078	NA
Lj4g3v0254420.1	-2.69395	0.000919893	NA
Lj3g3v0514040.1	-2.69406	0.000156338	Oxygen-evolving enhancer protein 3, chloroplastic-like
Lj3g3v0040880.1	-2.69677	0.0021424	NA
Lj2g3v2510050.1	-2.71657	0.0113562	MYB transcription factor MYB177
Lj0g3v0308939.1	-2.71867	0.0141966	NA
Lj1g3v1525930.1	-2.7227	0.000627467	Transcription factor bHLH96-like
Lj0g3v0243209.1	-2.73351	0.00382656	NA
Lj2g3v2902330.1	-2.73369	0.000735128	NA
Lj4g3v2604080.1	-2.73535	0.00411869	Pheophorbide a oxygenase
Lj0g3v0272849.1	-2.73781	0.00306997	Cytochrome P450 71A1-like
Lj0g3v0062949.1	-2.73793	0.0205305	0
Lj0g3v0202329.1	-2.74297	0.0232148	Transcription factor ORG2-like
Lj3g3v2921000.1	-2.74562	0.00119185	NA
Lj1g3v0268760.1	-2.74689	0.00237137	NA
Lj1g3v4896960.1	-2.74755	0.00137621	ABC transporter C family member 4-like
Lj1g3v2626160.2	-2.76545	0.00962226	Pentatricopeptide repeat-containing protein At3g22470, mitochondrial-like isoform X1
Lj0g3v0354379.1	-2.77162	0.00122553	NA
Lj0g3v0344949.1	-2.77606	0.0267975	NA
Lj0g3v0057149.1	-2.7939	0.000970585	Nitrate transporter 1.4-like
Lj0g3v0032249.1	-2.79515	0.00322783	2,3-bisphosphoglycerate-dependent phosphoglycerate mutase-like
Lj0g3v0158969.1	-2.7962	0.00181678	NA
Lj5g3v1603470.1	-2.804	0.0111276	NA
Lj6g3v1874680.1	-2.80532	0.00032555	0
Lj4g3v2139940.2	-2.81004	0.00153152	NA
Lj0g3v0327459.1	-2.81955	0.00493355	Mitogen-activated protein kinase kinase kinase 3-like
Lj5g3v1600660.1	-2.81973	0.000368084	Universal stress protein A-like protein-like isoform X2
Lj3g3v2517560.1	-2.82063	0.000459922	NA
Lj2g3v3224210.1	-2.82251	0.000183032	Bactericidal permeability-increasing protein
Lj0g3v0312519.1	-2.82403	0.00596842	NA
Lj3g3v2740700.2	-2.82845	0.000976084	Arginase-like
Lj2g3v1034360.1	-2.82922	0.000276517	ABC transporter E family member 2-like
Lj2g3v0661690.1	-2.83179	0.0109388	NA
Lj2g3v1252770.1	-2.83187	0.00684255	2-hydroxy-6-oxo-6-phenylhexa-2,4-dienoate hydrolase
Lj4g3v0575030.1	-2.84335	0.0162823	NA
Lj0g3v0043229.1	-2.85447	0.000840405	NA
Lj0g3v0265069.1	-2.87501	0.0194259	NA
Lj0g3v0300599.1	-2.88662	0.000793637	NA
Lj0g3v0275209.2	-2.89524	0.000355785	Probable receptor-like protein kinase At1g67000-like
Lj0g3v0285319.1	-2.9052	0.000372137	Probable 2-oxoglutarate/Fe(II)-dependent dioxygenase-like
Lj2g3v1670890.1	-2.90925	0.00479176	Basic leucine zipper transcription factor
Lj1g3v1341630.1	-2.91012	0.00594205	NAC domain-containing protein 19
Lj1g3v1625450.1	-2.91405	0.00157996	Cytochrome b6f complex subunit
Lj1g3v3172230.6	-2.91941	0.000797486	NA
Lj6g3v0227610.1	-2.92553	0.00753777	Transformation/transcription domain-associated protein-like
Lj1g3v1481670.1	-2.92672	0.0135534	NA
Lj1g3v1502560.1	-2.93171	0.00171835	NA
Lj0g3v0340289.1	-2.93797	0.000685468	NA
Lj0g3v0128659.1	-2.93859	0.00184114	NA
Lj0g3v0171409.1	-2.94569	0.00446572	Cysteine-rich receptor-like protein kinase
Lj0g3v0265719.1	-2.94977	0.000417295	NA
Lj3g3v2517600.1	-2.95035	0.0112274	NA
Lj0g3v0287049.1	-2.95703	0.019897	NA
Lj6g3v0623100.1	-2.96889	0.000674646	NA
Lj0g3v0353479.1	-2.97031	0.00759219	NA
Lj0g3v0013419.1	-2.97467	0.0146585	Transcription factor X1-like protein
Lj6g3v1916010.1	-2.99073	0.00420935	NA
Lj4g3v2882120.1	-2.99394	0.00977108	BHLH transcription factor
Lj1g3v1648820.1	-2.99556	0.00724655	NA
Lj0g3v0351199.1	-3.00934	0.0126229	NA
Lj4g3v2120620.1	-3.0199	0.000410414	Galactose mutarotase-like superfamily protein isoform 1
Lj3g3v0730300.1	-3.02205	0.00212193	NA
Lj3g3v3107620.1	-3.02366	0.00113242	Ethylene-responsive transcription factor RAP2-7-like
Lj0g3v0277439.1	-3.03065	0.000445286	NA
Lj3g3v1917690.3	-3.03834	0.00718904	Myosin-11-like
Lj0g3v0166109.1	-3.04205	0.0339634	NA
Lj1g3v4921040.1	-3.04395	0.0019366	NA
Lj2g3v2905090.1	-3.04666	0.00729021	Structural maintenance of chromosomes protein 3-like
Lj0g3v0222849.1	-3.06604	0.00316275	NA
Lj0g3v0093479.1	-3.08095	0.0142944	Programmed cell death protein 4-like isoform X1
Lj0g3v0315079.2	-3.08127	0.000472144	NA
Lj0g3v0081509.1	-3.08218	3.71969e-05	NA
Lj1g3v0318140.1	-3.08597	0.000366163	NA
Lj4g3v0450480.1	-3.08636	0.00328308	NA
Lj0g3v0165109.1	-3.09437	0.00418552	Phosphoenolpyruvate carboxylase 4-like isoform X2
Lj6g3v1915960.1	-3.12352	0.00385701	Receptor-like cytosolic serine/threonine-protein kinase RBK2-like
Lj6g3v2170720.1	-3.13307	8.38674e-05	Probably inactive leucine-rich repeat receptor-like protein kinase At5g48380-like
Lj3g3v2742950.1	-3.14359	0.00155609	Cytochrome b6-f complex iron-sulfur subunit, chloroplastic-like
Lj4g3v1389530.1	-3.14367	0.00511546	NA
Lj3g3v0429610.1	-3.14409	0.00121585	Anthocyanidin 3-O-glucosyltransferase 5-like
Lj1g3v0128910.1	-3.1586	0.00165677	NA
Lj5g3v1697490.1	-3.15881	0.00889864	NA
Lj0g3v0049799.1	-3.16902	0.00851519	NA
Lj2g3v0960420.1	-3.17805	0.000227034	Polygalacturonase PG1 precursor
Lj4g3v0336190.1	-3.17989	0.00132071	Auxin-induced protein 5NG4-like
Lj6g3v1422240.1	-3.18646	0.00358592	Protein SRG1-like
Lj0g3v0205339.1	-3.19045	0.00714818	Wall-associated receptor kinase-like 8-like
Lj6g3v1873570.1	-3.19265	0.000265068	NA
Lj4g3v1785970.1	-3.20726	0.00131154	NA
Lj2g3v0253390.1	-3.22284	0.00954582	NA
Lj2g3v1778700.1	-3.24547	0.00299179	NA
Lj1g3v2127240.1	-3.24953	0.00111084	NA
Lj4g3v2002960.1	-3.269	0.0038041	Leucine-rich receptor-like protein kinase family protein
Lj0g3v0092479.1	-3.28221	0.00893338	NA
Lj5g3v0614470.1	-3.28499	0.00221273	NA
Lj0g3v0087269.1	-3.29108	0.000459922	NA
Lj6g3v1874690.1	-3.30425	0.000164267	NA
Lj0g3v0274099.1	-3.30504	0.00182293	Carboxylesterase 1-like isoform 1
Lj0g3v0324029.1	-3.31082	0.00233911	NA
Lj0g3v0105939.1	-3.3185	0.000365949	2,3-bisphosphoglycerate-dependent phosphoglycerate mutase-like
Lj0g3v0108379.1	-3.32615	0.000179957	Basic blue protein-like
Lj1g3v3444150.1	-3.3737	0.00133392	NA
Lj2g3v0621070.1	-3.39153	0.00610104	Blue copper protein
Lj1g3v3766050.1	-3.39496	0.00509097	Ankyrin-1-like
Lj0g3v0140079.1	-3.39562	0.0121818	NA
Lj3g3v2668580.1	-3.41305	0.0154845	Tir-nbs-lrr resistance protein
Lj5g3v0769560.1	-3.42876	0.0189456	Cell division protein ftsZ homolog 2-1, chloroplastic-like
Lj0g3v0119379.1	-3.44056	0.00162001	NA
Lj5g3v2239750.1	-3.44485	0.0137025	RING/U-box superfamily protein
Lj2g3v0276540.1	-3.47423	0.00427355	NA
Lj0g3v0078049.1	-3.4963	0.00514853	Exocyst complex component
Lj0g3v0257159.1	-3.49999	0.000405794	Glutamate receptor 3.7-like
Lj4g3v0343340.1	-3.51674	0.00168859	ABC transporter G family member 11-like
Lj0g3v0128649.1	-3.53088	0.000645041	NA
Lj3g3v0740480.1	-3.54544	0.00113456	TMV resistance protein N-like isoform X1
Lj1g3v1076690.1	-3.55011	0.000678694	Two-component response regulator-like PRR95-like
Lj4g3v2882180.1	-3.5519	0.00105221	NA
Lj2g3v1817270.1	-3.58172	3.74709e-05	NA
Lj2g3v2900220.1	-3.62588	0.00722323	Homeobox protein SBH1-like isoform 1
Lj1g3v3444160.1	-3.62751	0.000625165	Kinesin light chain-like protein
Lj1g3v2126180.2	-3.6401	0.00105955	Abscisic acid 8'-hydroxylase 4-like
Lj3g3v2948530.1	-3.65205	0.00197513	Aluminum-activated malate transporter 2-like
Lj0g3v0346569.1	-3.65446	0.00412014	NA
Lj3g3v1955590.1	-3.65663	0.000355398	Probable sucrose-phosphate synthase 2-like
Lj3g3v0765940.1	-3.68964	0.0156091	NA
Lj1g3v1782140.1	-3.69731	5.76709e-05	Homeobox-leucine zipper protein HOX19-like
Lj0g3v0331309.1	-3.70451	0.00233911	NA
Lj0g3v0152239.1	-3.76459	0.00193196	NA
Lj5g3v1500430.1	-3.77522	0.00103772	Phospholipase D p1-like, partial
Lj1g3v2608170.1	-3.79493	0.000399865	NA
Lj4g3v1313800.1	-3.8032	0.011078	Peptidyl-tRNA hydrolase ICT1, mitochondrial-like
Lj4g3v1880230.1	-3.80458	0.00104734	G-type lectin S-receptor-like serine/threonine-protein kinase RLK1-like
Lj5g3v0681020.1	-3.81612	0.00232455	NA
Lj0g3v0293149.1	-3.88732	0.0064922	NA
Lj0g3v0132389.1	-3.90242	0.000588736	Sulfotransferase
Lj0g3v0128219.1	-3.9165	0.00073709	NA
Lj1g3v0705350.1	-3.93895	0.00304316	Flavonol synthase/flavanone 3-hydroxylase
Lj0g3v0121249.1	-3.94035	0.00403862	NA
Lj4g3v0987840.1	-4.00802	0.000662008	Exosome complex component RRP43-like
Lj2g3v0741760.1	-4.03416	0.00585058	NA
Lj0g3v0207669.1	-4.06444	0.00184946	Gibberellin 20 oxidase
Lj0g3v0225669.1	-4.06446	0.00406956	NA
Lj0g3v0000499.1	-4.08292	0.00350276	NA
Lj0g3v0285959.1	-4.08484	0.000874422	NA
Lj0g3v0126519.1	-4.09137	0.000308588	Lipoxygenase
Lj1g3v2127250.1	-4.1159	0.000185608	NA
Lj0g3v0283039.1	-4.11913	0.00111317	NA
Lj1g3v1255850.1	-4.12908	0.00170558	Transcription factor MYB48-like
Lj0g3v0238189.1	-4.14421	0.00293372	NA
Lj1g3v2093190.1	-4.19599	0.00042068	NA
Lj0g3v0119159.1	-4.20863	0.00590497	NA
Lj0g3v0362639.1	-4.23432	0.00109085	Secologanin synthase-like isoform 2
Lj2g3v1828680.1	-4.26389	0.000800141	Oxygen evolving enhancer protein
Lj1g3v1720100.1	-4.28173	0.000678536	NA
Lj0g3v0101729.1	-4.32284	0.000723053	NA
Lj0g3v0107179.1	-4.39577	0.000242359	NA
Lj0g3v0293399.1	-4.41213	0.000421164	NA
Lj2g3v3164090.1	-4.43501	0.00310665	Translation factor SUI1
Lj3g3v0065490.1	-4.43607	2.21234e-05	S-locus-specific glycoprotein S6
Lj6g3v2170740.1	-4.44508	0.0351369	Pathogenesis-related protein 1a
Lj0g3v0353309.1	-4.47963	0.000355398	NA
Lj0g3v0185929.1	-4.49472	0.00365085	UDP-glycosyltransferase 79B6-like
Lj1g3v2581070.1	-4.52186	0.00162938	NA
Lj6g3v0024580.1	-4.60377	0.000161616	NA
Lj2g3v2624110.1	-4.60684	0.00157976	Ribulose bisphosphate carboxylase/oxygenase activase 1, chloroplastic-like
Lj2g3v0636790.1	-4.61874	0.00117276	NA
Lj3g3v0776160.1	-4.64889	4.22195e-05	Sulfotransferase
Lj2g3v2614070.1	-4.6528	0.000809001	Ribulose bisphosphate carboxylase/oxygenase activase 1, chloroplastic-like
Lj4g3v0758090.1	-4.68622	0.00488135	NA
Lj3g3v0718540.2	-4.71217	0.00215301	Os01g0290300
Lj0g3v0087539.1	-4.71626	0.00181883	NA
Lj0g3v0314269.1	-4.72161	0.00126194	RecName: Full=G2/mitotic-specific cyclin-2; AltName: Full=B-like cyclin; AltName: Full=CycMs2_x0001_gi|914863|emb|CAA57560.1| cycMs2
Lj0g3v0126529.1	-4.73269	0.000114372	Lipoxygenase
Lj1g3v3217930.4	-4.73504	0.000673753	NA
Lj4g3v2400850.1	-4.74563	0.0291888	NA
Lj0g3v0190529.1	-4.75158	0.00248264	NA
Lj2g3v2902510.1	-4.7846	0.000121326	NA
Lj1g3v0569170.1	-4.79101	0.000636023	NA
Lj0g3v0119149.1	-4.81133	0.00143218	NA
Lj0g3v0193249.1	-4.83534	0.000825814	Cytokinin-O-glucosyltransferase
Lj6g3v2182050.1	-4.88103	0.00200151	NA
Lj2g3v1989000.1	-4.90196	4.63823e-05	Expansin-like protein
Lj0g3v0260159.1	-4.91293	3.71969e-05	NA
Lj0g3v0073729.1	-4.92468	0.00158462	NA
Lj2g3v0609630.1	-4.94655	0.00145702	Yellow stripe-like protein 2.1
Lj4g3v0423100.1	-4.98149	0.000681798	Probable leucine-rich repeat receptor-like serine/threonine-protein kinase At5g15730-like
Lj0g3v0340259.1	-5.03907	0.00044598	NA
Lj0g3v0178769.1	-5.12318	5.76709e-05	Gamma-glutamyl hydrolase-like
Lj0g3v0104399.1	-5.20895	0.000932589	NHL domain-containing protein isoform 2
Lj0g3v0151879.1	-5.25332	0.00113063	NA
Lj0g3v0079269.1	-5.29391	0.00152635	NA
Lj0g3v0134279.1	-5.36069	1.47771e-05	Lectin
Lj0g3v0311249.1	-5.39124	0.0019129	NA
Lj2g3v2748820.1	-5.40034	0.00306966	NA
Lj0g3v0197999.1	-5.4814	0.00075825	TMV resistance protein N-like
Lj1g3v0395760.1	-5.53151	0.00122085	Glutaredoxin-C1-like
Lj0g3v0289749.1	-5.55375	0.00122118	NA
Lj1g3v0579530.1	-5.59557	0.000203625	Dof zinc finger protein DOF5.4-like
Lj0g3v0248859.1	-5.61569	0.00053071	NA
Lj5g3v0962810.1	-5.67405	5.68746e-05	NA
Lj6g3v2043230.1	-5.67467	0.00103278	NA
Lj0g3v0307899.1	-5.68031	0.00256636	NA
Lj1g3v4864320.1	-5.74882	0.00073401	NA
Lj0g3v0282889.1	-5.76616	0.00132071	NA
Lj0g3v0175259.1	-5.76875	0.000407827	NA
Lj0g3v0123269.1	-5.80757	0.00126886	S-type anion channel SLAH3-like
Lj1g3v3217930.1	-5.84598	0.00077008	NA
Lj2g3v2902500.1	-5.85983	5.1665e-05	NA
Lj0g3v0333909.1	-5.9259	0.00532479	Hydroxycinnamoyl-Coenzyme A shikimate/quinate hydroxycinnamoyltransferase-like
Lj1g3v4998420.1	-5.96633	0.00195396	NA
Lj4g3v2604720.1	-5.988	0.000733898	NA
Lj2g3v2926350.2	-5.99565	0.000557159	Molybdopterin biosynthesis protein CNX1-like
Lj1g3v3217930.3	-6.02521	0.000754134	NA
Lj3g3v2910780.2	-6.03495	0.00101513	NA
Lj0g3v0213059.1	-6.04264	0.000560523	NA
Lj5g3v2013990.1	-6.04768	0.0022146	NA
Lj5g3v0658240.1	-6.04798	0.000719205	NA
Lj0g3v0231149.1	-6.0825	0.000716815	NA
Lj3g3v2848780.1	-6.17436	0.000885643	NA
Lj1g3v0514210.1	-6.18345	0.000112695	NA
Lj5g3v1772520.1	-6.19393	8.38674e-05	Pleiotropic drug resistance protein 2-like
Lj6g3v0927070.2	-6.20688	5.02659e-05	0
Lj0g3v0248569.1	-6.28914	0.000376243	NA
Lj4g3v0523500.1	-6.37916	0.00103819	NA
Lj1g3v2184210.1	-6.40819	0.000793194	NA
Lj1g3v3231360.1	-6.46081	0.000605622	NA
Lj2g3v1080700.1	-6.46365	0.000434674	NA
Lj2g3v2277520.1	-6.56749	0.0004802	Microsomal omega-3 fatty acid desaturase
Lj0g3v0120399.1	-6.611	0.000384699	NA
Lj0g3v0099649.1	-6.69427	0.000128986	Werner Syndrome-like exonuclease-like
Lj0g3v0001739.1	-6.69953	5.1665e-05	NAD(P)H-dependent 6'-deoxychalcone synthase
Lj5g3v2029500.1	-6.78854	0.000438013	NA
Lj1g3v4483460.1	-6.79365	0.000170789	NA
Lj0g3v0110379.1	-7.05213	0.00987157	NA
Lj0g3v0301899.1	-7.11209	0.0120601	NA
Lj0g3v0078679.1	-7.18418	0.000187297	NA
Lj0g3v0094519.1	-7.18493	0.00306243	NA
Lj0g3v0123269.3	-7.20017	0.00434376	S-type anion channel SLAH3-like
Lj0g3v0259279.1	-7.22076	0.00808266	NA
Lj0g3v0343349.1	-7.25306	8.12661e-05	Pentatricopeptide repeat-containing protein
Lj0g3v0079959.1	-7.29964	0.000203625	NA
Lj2g3v2414550.1	-7.32108	0.00015411	NA
Lj0g3v0290659.1	-7.36355	0.000156338	NA
Lj3g3v3188360.1	-7.36954	0.00336002	NA
Lj0g3v0153859.1	-7.38093	0.00240899	NA
Lj0g3v0335389.1	-7.40175	0.00378517	NA
Lj1g3v0395640.1	-7.43414	0.00235899	NA
Lj4g3v1773650.1	-7.43456	0.00572919	NA
Lj3g3v1337990.1	-7.4488	0.00745144	NA
Lj0g3v0186169.1	-7.48089	0.00172502	NA
Lj3g3v3349710.1	-7.51875	0.00646681	NA
Lj0g3v0297399.1	-7.52213	0.00597671	NA
Lj6g3v1067120.1	-7.58513	0.00216223	NA
Lj0g3v0104719.2	-7.59808	0.00232455	NA
Lj3g3v3261430.1	-7.62255	0.00213289	Uncharacterized protein TCM_020721
Lj0g3v0115209.4	-7.66592	0.000226972	Flavin-containing monooxygenase FMO GS-OX5-like
Lj1g3v4713060.1	-7.69986	0.00118971	NA
Lj0g3v0188709.1	-7.71544	0.00175472	NA
Lj0g3v0301649.1	-7.72739	0.00223587	0
Lj5g3v1412880.1	-7.73465	0.00109365	NA
Lj4g3v3017370.2	-7.74566	0.000170105	NA
Lj6g3v1693930.1	-7.76399	0.00181401	NA
Lj3g3v3338430.1	-7.77657	0.00344478	NA
Lj0g3v0102539.1	-7.77945	0.0030377	CCP-like protein
Lj0g3v0165489.1	-7.80806	0.00111436	NA
Lj1g3v1207720.1	-7.84463	0.000209493	NA
Lj0g3v0093909.1	-7.85601	0.00220284	NA
Lj0g3v0172209.1	-7.87513	0.000275464	NA
Lj1g3v4289040.1	-7.89979	0.00130489	NA
Lj0g3v0261549.1	-7.90283	0.00196473	NA
Lj6g3v1707380.1	-7.90527	0.000828452	Nuclear inhibitor of protein phosphatase 1-like
Lj0g3v0280099.1	-7.9209	0.000197294	NA
Lj4g3v1334730.2	-7.92637	0.00101129	NA
Lj3g3v1876100.2	-7.95288	0.00140408	Disease resistance protein RPM1
Lj0g3v0165099.1	-7.96278	0.00428533	NA
Lj3g3v0718540.1	-7.97088	0.0021217	Os01g0290300
Lj0g3v0215329.1	-7.97384	0.00144606	Signal peptidase complex catalytic subunit SEC11C-like
Lj0g3v0177129.1	-7.97517	0.00235272	NA
Lj0g3v0097589.1	-7.99452	0.00187568	NA
Lj0g3v0278829.1	-8.00207	0.00210314	NA
Lj0g3v0111439.1	-8.01741	0.00230935	NA
Lj0g3v0218909.1	-8.03086	0.000928777	NA
Lj4g3v2135000.1	-8.03213	0.00131154	NA
Lj0g3v0175269.1	-8.05154	0.000959453	NA
Lj3g3v0824780.1	-8.06429	0.000716815	NA
Lj0g3v0048499.1	-8.07355	0.00122787	NA
Lj5g3v1988770.2	-8.10752	0.010134	NADPH oxidase
Lj0g3v0069829.1	-8.13491	0.00125767	Protein tolB
Lj0g3v0303399.1	-8.1593	0.00279671	NA
Lj0g3v0166459.1	-8.28026	0.000512672	NA
Lj0g3v0064529.1	-8.28246	7.20845e-05	NA
Lj4g3v2456240.1	-8.29813	0.000978757	NA
Lj5g3v1412910.1	-8.30976	6.47346e-05	NA
Lj0g3v0115389.1	-8.32439	0.000978334	NA
Lj0g3v0146279.1	-8.34327	3.64143e-05	NA
Lj6g3v1693880.1	-8.34358	0.00213368	NA
Lj2g3v0264400.1	-8.35596	9.53417e-05	NA
Lj0g3v0002249.1	-8.42694	0.00106643	NA
Lj0g3v0114049.1	-8.45342	5.6469e-05	NA
Lj5g3v0175590.1	-8.49059	0.000716915	NA
Lj0g3v0099759.1	-8.56012	6.47346e-05	NA
Lj0g3v0339659.1	-8.57882	0.000442352	NA
Lj3g3v2786720.1	-8.71262	0.0022561	NA
Lj0g3v0346119.1	-8.7608	0.000589621	Protein SET-like
Lj3g3v1876110.1	-8.78015	0.00114475	NA
Lj0g3v0158069.1	-8.86182	0.000352547	NA
Lj3g3v0797420.1	-8.89355	0.000488505	NA
Lj5g3v1003860.1	-8.94055	0.00110404	NA
Lj0g3v0033239.1	-8.94893	0.000257052	NA
Lj0g3v0187249.1	-8.96725	0.000600493	NA
Lj2g3v0179290.1	-9.05854	0.000351609	NA
Lj2g3v1014510.1	-9.06565	0.000791443	NA
Lj0g3v0129489.1	-9.07342	0.000906131	Anthranilate N-hydroxycinnamoyl/benzoyltransferase
Lj0g3v0212039.1	-9.07523	0.000486467	TMV resistance protein N-like
Lj0g3v0180889.1	-9.08522	0.000195636	NA
Lj5g3v0962820.1	-9.09522	0.000336242	NA
Lj0g3v0095529.1	-9.15632	0.00144725	NA
Lj0g3v0171889.1	-9.17435	0.000673075	NA
Lj0g3v0081759.1	-9.24469	0.000363935	NA
Lj0g3v0147739.1	-9.36539	0.000178044	NA
Lj3g3v2691820.1	-9.36761	0.000970585	NA
Lj0g3v0230689.1	-9.45806	0.000228512	NA
Lj0g3v0248549.1	-9.51827	0.000293628	NA
Lj0g3v0280649.1	-9.54232	0.000506076	Probable purine permease 11-like
Lj6g3v1692540.1	-9.55987	0.000700439	NA
Lj0g3v0155509.1	-9.61178	0.000253011	NA
Lj0g3v0084369.1	-9.7603	0.000554399	NA
Lj2g3v3132460.1	-9.84724	0.000163273	NA
Lj0g3v0305449.1	-10.0189	0.00050382	NA
Lj0g3v0100679.1	-10.0308	0.000183032	RNP-1 like RNA-binding protein
Lj0g3v0076609.2	-10.0469	0.000112695	Hyoscyamine 6-dioxygenase-like
Lj1g3v2626040.1	-10.2142	0.000125826	NA
Lj0g3v0324019.1	-10.2334	8.72045e-06	NA
Lj4g3v2214870.1	-10.2345	8.74827e-05	21 kDa protein-like
Lj0g3v0115399.1	-10.2351	0.000459922	NA
Lj4g3v2313590.1	-10.2527	0.000363454	NA
Lj3g3v3640110.1	-10.2672	0.000246232	F-box/kelch-repeat protein At3g06240-like
Lj3g3v3338340.1	-10.4139	1.40224e-05	NA
Lj2g3v0264290.1	-10.4522	0.00021934	NA
Lj0g3v0313199.1	-10.6137	0.000382211	NA
Lj0g3v0276079.1	-10.6765	0.000311614	F-box family protein
Lj1g3v2372370.1	-10.6776	0.000157759	BAG family molecular chaperone regulator 4-like isoform X1
Lj6g3v1549210.1	-10.7605	8.12661e-05	2-succinylbenzoate-CoA ligase
Lj0g3v0223919.1	-11.0828	0.000156338	NA
Lj5g3v0510870.1	-11.5928	0.000156338	NA
Lj0g3v0139309.1	-11.7738	7.61506e-06	NA
Lj0g3v0112419.1	-11.865	5.6469e-05	NA
Lj0g3v0258829.1	-12.0677	0.00196584	NA
Lj0g3v0104509.1	-14.1347	1.81834e-05	NA
NA: not available
Handa Y, Nishide H, Takeda N, Suzuki Y, Kawaguchi M, Saito K. 2015. RNA-seq Transcriptional Profiling of an Arbuscular Mycorrhiza Provides Insights into Regulated and Coordinated Gene Expression in Lotus japonicus and Rhizophagus irregularis. Plant Cell Physiol 56(8): 1490-1511.

## Sheet: Table S8
Table S8. DEGs in roots of WT grown in sand-soil mixture and fertilized with low Pi (5 μM) vs. high Pi (7.5 mM) (Xue et al., 2018).
Transcript_ID	log2FC	FDR	Description
Lj0g3v0131749.1	11.8123	0.000630548	Cytochrome P450 716B1-like
Lj0g3v0346399.1	11.0383	0.000125777	Cytochrome P450 716B1-like
Lj2g3v1455410.1	10.3135	0.00163047	NA
Lj0g3v0331259.1	10.1983	0.00113877	Probable glutathione S-transferase parA-like
Lj2g3v1455400.1	10.1799	0.000320465	NA
Lj3g3v1439170.1	10.1174	0.00163047	NA
Lj0g3v0079269.1	8.95926	0.00942187	NA
Lj0g3v0129459.1	8.80055	0.000381021	NA
Lj1g3v4691540.1	8.78187	0.000931274	NA
Lj1g3v2418690.1	8.54612	0.00080855	NA
Lj1g3v3458500.1	8.5435	0.00470455	Calcium-binding EF-hand family protein
Lj1g3v4226770.1	8.5176	0.00574216	NA
Lj2g3v1172600.1	8.44191	2.1018e-05	Clavaminate synthase-like protein At3g21360-like
Lj0g3v0310179.1	8.27003	0.00109519	SPX domain-containing protein 3-like
Lj4g3v2214900.1	8.2242	0.000109851	NA
Lj0g3v0176119.1	8.18756	0.0060978	NA
Lj0g3v0170609.1	8.02372	0.0171559	MLO-like protein 12-like
Lj0g3v0286679.1	7.86315	0.000271152	(-)-germacrene D synthase-like
Lj0g3v0131769.1	7.73496	0.02348	Aluminum-activated malate transporter 12-like
Lj1g3v0672100.1	7.71744	0.000320465	SPX domain-containing protein 2-like
Lj0g3v0319729.1	7.68227	0.023316	Inorganic pyrophosphatase 1-like
Lj0g3v0319799.1	7.60669	0.000320465	Inorganic pyrophosphatase 2-like
Lj2g3v0636570.1	7.60643	2.56e-06	Purple acid phosphatase 17-like isoform X1
Lj4g3v2618640.1	7.4279	0.000109851	Probable peptide/nitrate transporter At1g59740-like
Lj2g3v1068730.1	7.30297	0.00259153	Ethylene-responsive transcription factor
Lj0g3v0116739.1	7.23124	0.000175818	(+)-delta-cadinene synthase isozyme C2
Lj0g3v0319749.1	7.03594	0.000576806	NA
Lj4g3v1037630.1	6.7515	0.00320248	Flavanone 3-hydroxylase
Lj4g3v0097300.1	6.66682	7.7e-06	U-box domain-containing protein 35-like
Lj5g3v0681020.1	6.32536	0.0158148	NA
Lj0g3v0097519.1	6.16501	7.1e-06	NA
Lj5g3v0681150.1	5.97604	0.00916647	NA
Lj2g3v1804130.1	5.96854	3.71e-05	Geranylgeranyl pyrophosphate synthase, chloroplastic-like
Lj0g3v0319789.1	5.94898	0.000576806	Inorganic pyrophosphatase 2-like
Lj3g3v2693540.1	5.89352	0.000320465	Inorganic pyrophosphatase 2-like
Lj0g3v0205749.1	5.82636	0.00137865	NA
Lj3g3v0826100.1	5.77589	0.00309546	Ent-kaurenoic acid oxidase 2-like, partial
Lj1g3v3892190.1	5.72952	2.56e-06	Glycerophosphodiester phosphodiesterase GDE1-like
Lj0g3v0319779.1	5.65101	0.00154415	Pyridoxal phosphate phosphatase-related protein
Lj0g3v0241129.1	5.61706	0.0210072	NA
Lj0g3v0259659.1	5.48801	0.0450524	NA
Lj0g3v0151869.1	5.48136	0.0144827	NA
Lj2g3v0636790.1	5.43647	0.0378265	NA
Lj0g3v0125209.1	5.34912	7.1e-06	NA
Lj6g3v1812100.1	5.21501	0.00245154	NA
Lj1g3v4764700.1	5.20129	0.001718	NA
Lj0g3v0168849.1	5.18303	0.00743531	(+)-delta-cadinene synthase isozyme C2
Lj3g3v1486970.1	5.13797	0.00309059	NA
Lj5g3v0108490.1	5.11507	0.0115824	Dihydroflavonol 4-reductase
Lj1g3v3221300.1	5.09307	0.0308639	Calcium-binding EF-hand family protein
Lj6g3v0030010.1	5.08984	0.000320465	Phosphate transporter
Lj2g3v1377650.1	5.08867	0.0152394	Trichome birefringence-like 27
Lj1g3v3041530.1	5.07245	0.00800907	PI-PLC X domain-containing protein At5g67130-like
Lj2g3v1172450.1	5.05876	0.00208701	NA
Lj4g3v2882180.1	4.96859	0.00632324	NA
Lj5g3v1073710.1	4.93173	0.000134443	SPX domain-containing protein 2-like
Lj6g3v1315120.1	4.92645	0.000348605	Leucine-rich repeat protein soc-2 homolog
Lj3g3v1487200.1	4.89971	0.0246533	Flavanone 3-hydroxylase
Lj6g3v1812110.1	4.89146	1.16e-05	LysM type receptor kinase
Lj4g3v2253560.1	4.85786	0.00626503	NA
Lj4g3v1880330.1	4.72564	0.0152394	SPX domain-containing protein 2-like
Lj0g3v0347759.1	4.66472	0.000959505	NA
Lj6g3v0030000.1	4.60874	0.000118235	Phosphate transporter
Lj5g3v1537650.1	4.54837	0.0110374	Alpha-expansin
Lj4g3v2405410.1	4.51527	6.33e-05	Purple acid phosphatase 8-like
Lj0g3v0360539.1	4.5107	0.0253736	NA
Lj2g3v2509000.1	4.4635	0.0350052	Probable glutathione S-transferase-like
Lj2g3v3070850.3	4.39566	0.0474693	Protein TRANSPARENT TESTA 12-like
Lj2g3v1130620.1	4.38063	2.89e-06	Nuclease S1
Lj3g3v1312770.1	4.34636	0.0442168	Aspartic protease isoform 2
Lj0g3v0105939.1	4.25535	0.000348605	2,3-bisphosphoglycerate-dependent phosphoglycerate mutase-like
Lj1g3v0604980.1	4.20289	0.00113877	NA
Lj1g3v3642210.1	4.19964	2.12e-05	NA
Lj0g3v0319769.1	4.16582	0.000486407	Inorganic pyrophosphatase 2-like
Lj5g3v0108500.1	4.14519	0.00397503	Dihydroflavonol 4-reductase
Lj0g3v0202329.1	4.10759	0.0147141	Transcription factor ORG2-like
Lj0g3v0158969.1	4.09907	0.0483333	NA
Lj4g3v1389110.1	4.09604	0.0412834	NA
Lj0g3v0202309.1	4.06797	0.0135272	NA
Lj4g3v1037460.1	4.02929	0.000499429	Endoglucanase 24-like
Lj5g3v2028390.1	4.02653	0.041734	CRT/DRE binding factor 4
Lj2g3v3070850.1	4.02603	0.0380131	Protein TRANSPARENT TESTA 12-like
Lj1g3v3642230.1	3.99712	2.82e-05	NA
Lj3g3v2693540.2	3.99655	0.000651107	Inorganic pyrophosphatase 2-like
Lj1g3v3642200.1	3.95322	0.000281505	Protein SRG1-like
Lj1g3v2066520.1	3.8787	0.0178634	Carotenoid 9,10(9',10')-cleavage dioxygenase-like
Lj1g3v2623740.1	3.86331	0.00121204	Ethylene-responsive transcription factor 4-like
Lj0g3v0099189.1	3.85664	0.00862437	Peptide transporter PTR1-like isoform X1
Lj0g3v0146209.1	3.77352	0.000232698	NA
Lj0g3v0032249.1	3.67618	0.000382882	2,3-bisphosphoglycerate-dependent phosphoglycerate mutase-like
Lj4g3v0423090.1	3.65891	0.00759452	Anthocyanidin reductase ANR1-4
Lj0g3v0185859.1	3.63359	0.0243347	Cyclic nucleotide-gated ion channel 4-like isoform X1
Lj6g3v0029990.1	3.54264	0.000253485	NA
Lj0g3v0145339.1	3.54074	0.000109851	NA
Lj2g3v0631950.1	3.52499	0.0188754	NA
Lj4g3v2139660.1	3.51153	0.000122368	NA
Lj5g3v0629120.1	3.48795	0.000134443	NA
Lj0g3v0180279.1	3.46273	0.00916647	NA
Lj1g3v3690020.1	3.43515	0.0380568	Homocitrate synthase
Lj5g3v0290490.1	3.42645	2.1018e-05	NA
Lj0g3v0210279.1	3.36621	0.0148644	Capsanthin/capsorubin synthase, chromoplast-like
Lj4g3v2139650.1	3.32032	0.000142488	Leucine rich repeat protein
Lj5g3v0670540.1	3.30867	0.000254746	Bifunctional monodehydroascorbate reductase and carbonic anhydrase nectarin-3-like
Lj0g3v0355859.1	3.29112	0.00447608	Cytochrome P450 93A1-like
Lj2g3v1455390.1	3.247	0.00157391	NA
Lj4g3v1720820.1	3.21593	0.000108335	NA
Lj3g3v1170210.1	3.21386	0.000175818	NA
Lj4g3v2512810.1	3.18364	0.00141087	Vinorine synthase-like
Lj0g3v0203839.1	3.17112	0.00229774	Cytochrome P450 716B1-like
Lj3g3v2188150.1	3.1178	0.00273211	Tetratricopeptide repeat domain-containing protein
Lj4g3v2641090.1	3.10008	0.0167822	Potassium transporter
Lj5g3v1500430.1	3.06307	0.0117429	Phospholipase D p1-like, partial
Lj1g3v4140630.1	2.98348	0.000138256	Alpha-glucosidase yihQ-like
Lj0g3v0131419.1	2.97184	0.00227114	UDP-glycosyltransferase 85A3-like, partial
Lj3g3v2807930.1	2.85341	0.000478742	NA
Lj3g3v3640070.1	2.81089	0.000109999	Phosphate starvation-induced gene 3 isoform 1
Lj0g3v0118899.1	2.80003	0.00280073	UDP-glycosyltransferase 85A3-like, partial
Lj1g3v5021150.2	2.78572	0.0111388	Acidic endochitinase
Lj4g3v1935530.1	2.76054	0.000142488	Monogalactosyldiacylglycerol synthase 2, chloroplastic-like
Lj4g3v2266270.1	2.72118	0.002283	NA
Lj6g3v2043210.1	2.70195	0.0106967	NA
Lj4g3v1935520.1	2.64544	0.000749792	NA
Lj0g3v0151879.1	2.63803	0.0280149	NA
Lj1g3v2141030.1	2.634	0.0380568	S-type anion channel SLAH1-like
Lj2g3v0909590.1	2.62781	0.00163047	1-aminocyclopropane-1-carboxylate synthase 7-like
Lj0g3v0275209.2	2.61299	0.00320248	Probable receptor-like protein kinase At1g67000-like
Lj3g3v2736200.1	2.61279	0.00920371	NA
Lj4g3v2628700.1	2.59897	0.0257866	GDSL esterase/lipase At1g29670-like
Lj2g3v1370290.1	2.56036	0.00743419	NA
Lj3g3v2390800.4	2.51521	0.0125744	NA
Lj0g3v0192339.1	2.49296	0.00573944	NA
Lj6g3v0959470.1	2.48846	0.0280149	NA
Lj0g3v0087449.1	2.47612	0.0469628	NA
Lj0g3v0293939.1	2.40943	0.00084922	Enolase-like
Lj0g3v0147519.1	2.40443	0.0144827	NA
Lj0g3v0311419.1	2.38942	0.0243347	NA
Lj6g3v0886420.1	2.38094	0.00165081	NA
Lj0g3v0071839.1	2.3757	0.0224376	Cytochrome P450 86B1-like
Lj0g3v0262489.1	2.35836	0.0161635	NA
Lj0g3v0288919.1	2.31684	0.000382882	NADP-dependent alkenal double bond reductase P1-like
Lj4g3v1388360.1	2.30771	0.0260112	Probable calcium-binding protein CML31-like
Lj0g3v0293529.1	2.3065	0.0175088	Ethylene-responsive transcription factor 4-like
Lj0g3v0352099.1	2.29801	0.0170652	Probable transcriptional regulator RABBIT EARS-like
Lj0g3v0303429.1	2.29636	0.000168144	NA
Lj1g3v2114700.1	2.29247	0.0073268	Ethylene-responsive transcription factor ERF026-like
Lj1g3v3975850.1	2.27756	0.00593744	Ankyrin repeat and protein kinase domain-containing protein 1-like
Lj0g3v0256499.1	2.27317	0.0110374	NA
Lj4g3v3014670.1	2.25806	0.0157326	Cytochrome P450 716B2-like
Lj3g3v3639520.1	2.25508	0.000206467	S-norcoclaurine synthase-like
Lj1g3v0318140.1	2.23783	0.00267344	NA
Lj2g3v1828650.1	2.23368	0.0117739	NA
Lj4g3v1085060.1	2.20123	0.00139296	High affinity nitrate transporter 2.5-like
Lj4g3v0986770.1	2.20083	0.00143384	Cytochrome P450 716B1-like
Lj0g3v0283859.1	2.18453	0.00227114	NA
Lj2g3v2843590.1	2.18074	0.0305141	Transcription factor bHLH93
Lj6g3v1370750.1	2.17394	0.00163047	G-type lectin S-receptor-like serine/threonine-protein kinase At1g34300-like
Lj1g3v4693210.1	2.16816	0.0123123	Cytochrome P450 76A2-like
Lj1g3v3690180.1	2.14389	0.00450376	Homocitrate synthase
Lj2g3v2794440.1	2.13205	0.0427733	U-box domain-containing protein 13-like
Lj4g3v0666950.1	2.127	0.00130027	Probable inorganic phosphate transporter 1-9-like
Lj6g3v1201360.1	2.11582	0.0381802	NA
Lj3g3v1260010.1	2.09875	0.000630548	S-norcoclaurine synthase-like
Lj1g3v4204460.1	2.09298	0.0344593	Gibberellin 20 oxidase 1-like
Lj3g3v0821240.1	2.08668	0.00226018	Probable inactive purple acid phosphatase 16-like
Lj0g3v0085739.1	2.0817	0.032812	NA
Lj4g3v0985590.1	2.07692	0.000639093	UPF0261 protein SACE_5696-like
Lj1g3v4449220.1	2.07561	0.00329574	NA
Lj4g3v3003940.1	2.04442	0.0256099	NA
Lj6g3v1753250.1	2.03036	0.00085163	Inositol monophosphatase
Lj0g3v0289579.1	2.0299	0.0439245	Basic leucine zipper 63-like
Lj0g3v0303419.1	2.02455	0.00109519	NA
Lj1g3v1786360.1	2.02082	0.00579502	Cytochrome P450 711A1-like isoform X1
Lj0g3v0155789.1	2.01482	0.0276465	Gibberellin 20 oxidase 3-like
Lj3g3v3337410.1	2.00661	0.00936099	NA
Lj0g3v0345599.1	-2.0424	0.0121267	Subtilisin-like protease-like
Lj5g3v1427720.1	-2.07743	0.0439245	NA
Lj3g3v0821100.2	-2.10917	0.0118792	Molybdate transporter 1-like
Lj0g3v0059549.1	-2.18083	0.000118235	Flavoprotein wrbA-like
Lj4g3v2296140.1	-2.18752	0.00227666	CBL-interacting serine/threonine-protein kinase 23-like
Lj3g3v2662120.1	-2.21677	0.0439245	Lipoxygenase
Lj6g3v1468290.1	-2.23519	0.0251288	NA
Lj1g3v2809510.1	-2.25203	0.0257331	NA
Lj6g3v2171910.1	-2.26218	0.0466669	Protein spinster homolog 1-like
Lj2g3v1815160.1	-2.29222	0.0208174	NA
Lj0g3v0322949.1	-2.34937	0.0335978	F-box protein PP2-B3
Lj2g3v1415270.1	-2.40546	0.0486839	Polygalacturonase At1g48100-like
Lj1g3v3542680.1	-2.50238	0.0317509	1-aminocyclopropane-1-carboxylate oxidase homolog 1-like
Lj0g3v0063419.1	-2.57268	0.0205975	NA
Lj3g3v2662090.1	-2.58974	0.0490695	Seed linoleate 9S-lipoxygenase-like
Lj2g3v3022860.1	-2.59562	0.0432211	NA
Lj0g3v0277159.1	-2.9099	0.0378052	GDSL esterase/lipase At5g03610-like
Lj0g3v0265069.1	-2.95638	0.0423575	NA
Lj6g3v1629690.1	-2.97945	0.0348172	NA
Lj1g3v2896070.1	-3.13699	0.0160661	UDP-glucuronosyl/UDP-glucosyltransferase
Lj3g3v1113580.1	-3.2375	0.000108335	Zinc finger protein STOP1 homolog
Lj0g3v0291169.1	-3.2495	0.0207976	NA
Lj3g3v2662110.1	-3.30762	0.0127224	NA
Lj6g3v2030860.1	-3.37648	3.57e-05	NA
Lj2g3v1828780.1	-3.4424	0.00465562	NA
Lj1g3v5060450.1	-3.47655	0.00154415	NA
Lj5g3v0527610.2	-3.60217	0.00229774	MATE efflux family protein 1-like isoform X1
Lj4g3v0938850.1	-4.07133	0.0126241	Proline-rich receptor-like protein kinase PERK4-like isoform X3
Lj0g3v0200689.1	-4.59043	0.013367	NA
Lj2g3v0704810.1	-5.10545	0.00982368	NA
Lj1g3v1814290.1	-5.25987	0.000382882	Lectin protein, partial
Lj6g3v0227600.1	-5.52794	0.0318093	NA
Lj0g3v0128619.1	-5.7107	0.00163047	NA
Lj2g3v0227070.1	-6.03715	0.0280149	NA
Lj0g3v0246819.1	-6.9856	3.71e-05	Matrix metalloprotease
Lj2g3v1024180.1	-7.09863	0.0246336	NA
NA: not available
Xue L, Klinnawee L, Zhou Y, Saridis G, Vijayakumar V, Brands M, Dormann P, Gigolashvili T, Turck F, Bucher M. 2018. AP2 transcription factor CBX1 with a specific function in symbiotic exchange of nutrients in mycorrhizal Lotus japonicus. Proc Natl Acad Sci U S A 115(39): E9239-E9246.

## Sheet: Table S11
Table S11. Fungal OTUs enriched and depleted in the roots of arb- L. japonicus lines (See Fig. 4).
Plant line a				Gifu B-129	rad1-2	rad1-3	ram2-3	symrk-10	cyclops-3	ram1-1	ram1-2	str-1	str-2	ram2-2
Arbuscule formation				yes	yes	yes	yes	no	no	no	no	no	no	no
Nodule formation				yes	yes	yes	yes	no	no	yes	yes	yes	yes	yes
Fungal OTU b	P value c	Phylum														Average relative abundance in AM+ plants	Average relative abundance in AM- plants	Average relative abundance d	Enrichment/Depletion in AMS- plants (%) e
OTU00003_Dactylonectria_torresensis	<0.001	Ascomycota		0.0912504	0.0979117	0.101782	0.0882449	0.179231	0.187363	0.201703	0.149334	0.175568	0.221106	0.251827		0.0947972	0.195162	0.158665	51.4263
OTU00015_Titaea_maxilliformis	<0.001	Ascomycota		0.00623419	0.0159128	0.0128739	0.0119181	0.0231319	0.0252262	0.028778	0.025839	0.0247783	0.0290026	0.0226511		0.0117348	0.0256296	0.0205769	54.214
OTU00080_Cistella_sp	<0.001	Ascomycota		0.001268	0.00153693	0.00153129	0.00137541	0.00349628	0.00273693	0.00297249	0.00250282	0.00318651	0.00379131	0.00434479		0.00142791	0.00329016	0.00261298	56.6007
OTU00087_Helotiales_fam_Incertae_sedis_unclassified	<0.001	Ascomycota		0.000715693	0.00169172	0.00140834	0.00094561	0.00270846	0.00318983	0.00332718	0.00295429	0.00320003	0.00314475	0.00251342		0.00119034	0.00300542	0.00234539	60.3935
OTU00107_Periconia_macrospinosa	<0.001	Ascomycota		0.000609671	0.00084201	0.000641767	0.000618314	0.00154872	0.00125853	0.00233575	0.00178724	0.00199992	0.00124137	0.00232218		0.000677941	0.00178482	0.00138232	62.0162
OTU00174_Ophiosphaerella_sp	<0.001	Ascomycota		0.00023775	0.00039033	0.000302132	0.000297329	0.000802667	0.00055289	0.00101139	0.000681412	0.0011169	0.00081588	0.00118569		0.000306885	0.000880975	0.000672215	65.1653
OTU00191_Dendryphion_nanum	<0.001	Ascomycota		0.00019933	0.000392672	0.000397724	0.000261416	0.000657797	0.000801138	0.00106034	0.000615435	0.00125418	0.000822806	0.000643292		0.000312785	0.000836426	0.000646011	62.6045
OTU00224_Ascomycota_unclassified	<0.001	Ascomycota		2.45804e-05	1.50909e-06	1.78378e-05	1.62422e-05	5.53192e-05	6.18055e-05	6.73894e-05	4.32486e-05	0.000167831	7.76863e-05	7.92218e-05		1.50424e-05	7.89288e-05	5.56973e-05	80.9419
OTU00047_Fungi_unclassified	<0.001	Fungi_unclassified		0.000760089	0.0030448	0.00216187	0.00180637	0.00518141	0.00408025	0.00580362	0.00415611	0.00574837	0.00423022	0.00494994		0.00194328	0.00487856	0.00381119	60.1669
OTU00340_Savoryella_sp	<0.01	Ascomycota		5.64181e-05	7.71773e-05	5.76463e-05	4.17815e-05	0.000434767	0.000182896	0.000161327	0.00028569	0.000394211	0.000399701	0.000204163		5.82558e-05	0.000294679	0.000208707	80.2308
OTU00030_Fungi_unclassified	<0.01	Fungi_unclassified		0.000176873	0.000157187	5.97002e-05	6.60448e-05	0.000369154	0.000123303	0.000106632	0.000261897	0.000523734	0.000241247	0.000224154		0.000114951	0.000264303	0.000209993	56.5078
OTU00106_Fungi_unclassified	<0.01	Fungi_unclassified		3.90618e-05	2.42091e-05	1.68e-05	3.16264e-05	7.19788e-05	0.000105523	7.62069e-05	8.24106e-05	0.000108551	0.000144755	0.000349049		2.79243e-05	0.000134068	9.54702e-05	79.1715
OTU00115_Fungi_unclassified	<0.01	Fungi_unclassified		7.09156e-05	1.74e-05	0	2.01781e-05	0.000111725	4.55444e-05	8.36097e-05	7.62659e-05	0.000134333	8.19674e-05	3.37586e-05		2.71234e-05	8.10292e-05	6.14271e-05	66.5264
OTU00443_Fungi_unclassified	<0.05	Fungi_unclassified		5.8377e-05	2.29545e-05	3.47502e-05	1.95288e-05	0.000258323	2.38053e-05	5.65063e-05	6.49704e-05	3.10768e-05	7.24618e-05	0.00022293		3.39026e-05	0.000104296	7.86985e-05	67.4939
OTU00212_Sordariomycetes_unclassified	>0.05	Ascomycota		2.612e-05	1.94832e-05	1.03583e-05	2e-06	3.63661e-05	3.33351e-05	3.87237e-05	1.63751e-05	0.000224946	2.35735e-05	0.00032584		1.44904e-05	9.988e-05	6.88292e-05	85.4922
OTU00090_Ascobolus_crenulatus	>0.05	Ascomycota		7.32453e-06	1.39545e-05	1.63167e-05	2.95882e-06	0.000111569	2.33636e-06	0.000461198	2.84167e-06	2.34156e-05	1.23e-05	5.125e-06		1.01386e-05	8.8398e-05	5.99401e-05	88.5307
OTU00319_Chytridiomycota_unclassified	>0.05	Chytridiomycota		6.04923e-05	7.17792e-05	0	4.72353e-06	0	1.20633e-05	8.16364e-06	2.58555e-05	0.000557988	8.89091e-06	2.83091e-05		3.42488e-05	9.161e-05	7.07514e-05	62.6146
OTU00040_Fungi_unclassified	>0.05	Fungi_unclassified		0.000278924	7.65185e-05	5.7296e-05	4.52963e-05	0.0001921	0.00010749	0.00010597	0.000235415	0.000336649	0.000101653	0.000898143		0.000114509	0.000282488	0.000221405	59.4643
OTU00215_Fungi_unclassified	>0.05	Fungi_unclassified		2.73419e-05	2.67035e-05	1.135e-05	3.28631e-05	0.000134324	4.54434e-05	0.000138979	1.1875e-05	1.73485e-05	6.03636e-06	5.12146e-05		2.45646e-05	5.78887e-05	4.57708e-05	57.5658
OTU00236_Basidiomycota_unclassified	<0.001	Basidiomycota		0.00282293	0.000407474	7.38223e-05	0.00232364	0	0	0	0	2.54545e-06	1.74737e-05	2.37905e-05		0.00140697	6.25853e-06	0.000515607	-22380.8
OTU01541_Basidiomycota_unclassified	<0.001	Basidiomycota		0.000114727	3.3265e-05	3.37028e-05	5.67724e-05	0	0	0	0	0	0	3.55e-06		5.96168e-05	5.07143e-07	2.20016e-05	-11655.4
OTU00019_Fungi_unclassified	<0.001	Fungi_unclassified		0.050969	0.0183493	0.0284084	0.041475	0.000213179	0.000306989	0.000527207	0.000319888	0.000314543	0.000269521	0.000621159		0.0348004	0.000367498	0.0128886	-9369.55
OTU00005_Funneliformis_sp	<0.001	Glomeromycota		0.206349	0.076559	0.11247	0.186615	0.00105149	0.00182514	0.00163308	0.00118869	0.00132622	0.000829401	0.00202497		0.145498	0.00141128	0.0538065	-10209.6
OTU00051_Claroideoglomus_unclassified	<0.001	Glomeromycota		0.018064	0.00767148	0.00438184	0.0140219	0.000346353	5.15488e-05	2.74039e-05	5.86689e-05	0.000163796	7.90957e-05	8.54601e-05		0.0110348	0.000116047	0.00408651	-9408.95
OTU00100_Septoglomus_viscosum	<0.001	Glomeromycota		0.00771908	0.00521751	0.00642872	0.00625104	4.91575e-05	2.07633e-05	6.49356e-05	5.677e-05	0.000136968	0.000112175	0.000361006		0.00640409	0.000114539	0.00240165	-5491.17
OTU00111_Septoglomus_viscosum	<0.001	Glomeromycota		0.0069971	0.00509979	0.00581062	0.00575883	2.08451e-05	8.59091e-06	7.76876e-05	9.85495e-05	4.05821e-05	9.86167e-05	0.000264297		0.00591659	8.70241e-05	0.00220687	-6698.79
OTU00170_Septoglomus_viscosum	<0.001	Glomeromycota		0.00451076	0.00221625	0.0022063	0.00675996	4.34706e-06	0	5.11718e-05	3.30125e-05	1.78058e-05	3.28303e-05	0.000155118		0.00392332	4.20408e-05	0.00145341	-9232.17
OTU00117_Funneliformis_geosporum	<0.001	Glomeromycota		0.00967727	0.000234809	0.000205101	0.00565407	5.25882e-06	0	2.45261e-05	2.96667e-06	1.70576e-05	2.91962e-05	0.000113634		0.00394281	2.752e-05	0.00145126	-14227.1
OTU00127_Claroideoglomus_unclassified	<0.001	Glomeromycota		0.00367226	0.0023737	0.00347548	0.00473361	2.27155e-05	2.58085e-05	2.72027e-05	3.00657e-05	8.05316e-05	3.60989e-05	8.08294e-05		0.00356376	4.33218e-05	0.00132348	-8126.26
OTU00162_Claroideoglomus_claroideum	<0.001	Glomeromycota		0.00600221	0.000834882	0.000997706	0.00266689	0.00011068	5.43124e-05	1.02182e-05	1.47417e-05	1.01748e-05	7.56978e-05	3.48996e-05		0.00262542	4.43892e-05	0.000982947	-5814.55
OTU00169_Diversisporaceae_sp	<0.001	Glomeromycota		0.00217114	0.00170436	0.00164658	0.00319599	3.8163e-05	1.12545e-05	8.54432e-05	6.35045e-05	3.78006e-05	4.7582e-05	3.10453e-05		0.00217952	4.49704e-05	0.00082117	-4746.56
OTU00220_Archaeospora_trappei	<0.001	Glomeromycota		0.00189656	0.000510034	0.00309042	0.00295092	4.08708e-05	1.03588e-05	1.455e-05	1.1854e-05	7.43087e-05	9.95718e-06	5.63524e-05		0.00211198	3.11788e-05	0.000787835	-6673.77
OTU00203_Funneliformis_caledonium	<0.001	Glomeromycota		0.00282286	0.00178151	0.000108973	0.00319855	1.92564e-05	5.83176e-05	1.89671e-05	0	1.14615e-05	5.47273e-06	0.000272989		0.00197797	5.52092e-05	0.000754396	-3482.69
OTU00214_Dominikia_iranica	<0.001	Glomeromycota		0.000713477	0.00390429	0.00158863	0.00133161	4.34706e-06	0	2.61043e-05	0.000103714	2.9562e-05	1.02364e-05	9.62087e-05		0.0018845	3.85961e-05	0.000709835	-4782.62
OTU00229_Glomus_sp	<0.001	Glomeromycota		0.00185027	0.00133746	0.00165066	0.00214359	1.36065e-05	8.7e-06	1.24545e-05	8.14428e-05	5.70541e-05	5.31272e-05	0.000121007		0.00174549	4.96275e-05	0.000666306	-3417.19
OTU00304_Dominikia_iranica	<0.001	Glomeromycota		0.00255394	0.000916038	0.000740187	0.00114236	9.31981e-05	0	2.70452e-05	4.24167e-06	2.70909e-06	9.95718e-06	1.98507e-05		0.00133813	2.24289e-05	0.000500866	-5866.11
OTU00260_Rhizophagus_sp	<0.001	Glomeromycota		0.00094988	0.000399151	0.00191381	0.00147649	0	2.51818e-06	0.0001691	0.000161476	3.02532e-05	1.09384e-05	0.000155722		0.00118483	7.57155e-05	0.000479031	-1464.85
OTU00282_Archaeosporaceae_sp	<0.001	Glomeromycota		0.00115246	0.000667966	0.00154555	0.00132204	3.08637e-05	5.83636e-06	2.91091e-05	5.84758e-05	8.4707e-05	3.13024e-05	3.08202e-05		0.001172	3.87306e-05	0.00045083	-2926.04
OTU00276_Claroideoglomus_hanlinii	<0.001	Glomeromycota		0.00120357	0.00076727	0.00113062	0.00157544	1.13588e-05	0	3.57082e-05	7.18333e-06	5.09091e-06	9.11918e-06	1.03301e-05		0.00116922	1.12558e-05	0.000432335	-10287.8
OTU00327_Funneliformis_dimorphicus	<0.001	Glomeromycota		0.00185476	0.000309986	0.000228866	0.00206863	0	0	3.96757e-05	2.12917e-05	2.08815e-05	0	7.36225e-06		0.00111556	1.27445e-05	0.000413768	-8653.28
OTU00234_Claroideoglomus_unclassified	<0.001	Glomeromycota		0.00117663	0.000334676	0.00128284	0.00107079	5.0083e-05	8.35455e-06	3.48539e-05	4.07193e-05	2.94583e-05	7.72065e-05	3.51223e-05		0.000966234	3.93997e-05	0.00037643	-2352.39
OTU00302_Diversispora_unclassified	<0.001	Glomeromycota		0.000819977	0.000844439	0.000802187	0.00123378	1.03586e-05	2.33636e-06	5.11728e-05	2.55007e-05	2.00575e-05	3.87087e-05	2.27434e-05		0.000925096	2.44112e-05	0.000351933	-3689.65
OTU00358_Funneliformis_geosporum	<0.001	Glomeromycota		0.0005759	0.000831253	1.47119e-05	0.00238503	6.76094e-06	0	0	0	1.95455e-06	8.9e-06	2.46386e-05		0.000951723	6.0363e-06	0.000349922	-15666.7
OTU00353_Funneliformis_sp	<0.001	Glomeromycota		0.00208231	0.000382635	4.97729e-05	0.000958963	2.70438e-05	0	3.79091e-06	4.91667e-06	0.000103734	9.42555e-06	4.30767e-05		0.000868421	2.74269e-05	0.000333243	-3066.31
OTU00388_Claroideoglomus_sp	<0.001	Glomeromycota		0.000205555	0.0018068	0.000806468	0.000706308	1.42409e-05	0	1.89671e-05	1.77809e-05	5.09091e-06	1.37035e-05	3.68125e-06		0.000881282	1.0495e-05	0.000327145	-8297.2
OTU00432_Funneliformis_unclassified	<0.001	Glomeromycota		0.00160863	0.000227032	0.000248832	0.000832585	1.0411e-05	5.17942e-05	5.38182e-06	1.18416e-05	1.08182e-05	4.45455e-06	2.38125e-06		0.00072927	1.38689e-05	0.000274015	-5158.3
OTU00378_Glomeraceae_sp	<0.001	Glomeromycota		0.000587551	0.000242609	0.000667855	0.00104549	0	0	7.74549e-05	8.40332e-05	2.74185e-05	0	0.000105726		0.000635875	4.20903e-05	0.000258012	-1410.74
OTU00505_Glomus_sp	<0.001	Glomeromycota		0.000833623	0.000833291	0.000458934	0.00033581	5.07059e-06	1.95377e-05	1.74273e-05	7.20833e-06	3.84267e-05	9.11918e-06	3.7893e-05		0.000615415	1.92404e-05	0.000236031	-3098.55
OTU00543_Claroideoglomus_sp	<0.001	Glomeromycota		0.000106732	0.000928862	0.000583263	0.000426471	0	0	3.79091e-06	0	0	4.78907e-05	3.60625e-06		0.000511332	7.89827e-06	0.000190965	-6373.98
OTU00514_Septoglomus_sp	<0.001	Glomeromycota		0.000116281	0.000624052	0.00035363	0.000350263	0	0	8.33285e-05	7.8741e-05	0.000174163	0.000162163	9.39638e-05		0.000361056	8.46228e-05	0.000185144	-326.666
OTU00603_Claroideoglomus_sp	<0.001	Glomeromycota		0.000404926	3.37261e-05	0.000888503	0.000402226	3.04242e-05	0	1.19027e-05	5.675e-06	0	0	8.15394e-06		0.000432345	8.02227e-06	0.000162322	-5289.31
OTU00747_Septoglomus_viscosum	<0.001	Glomeromycota		0.000432001	0.000257485	0.000170246	0.000503844	5.44118e-06	0	9.20882e-06	0	2.70909e-06	0	1.19761e-05		0.000340894	4.19074e-06	0.000126628	-8034.45
OTU00556_Archaeosporaceae_sp	<0.001	Glomeromycota		9.28454e-05	0.000123582	0.000394953	0.000603558	0	0	4.53916e-05	1.36888e-05	3.35112e-05	8.88182e-06	6.99024e-05		0.000303735	2.44823e-05	0.000126029	-1140.63
OTU00586_Diversispora_sp	<0.001	Glomeromycota		0.000401242	7.43123e-05	0.000110306	0.000364601	2.62166e-05	0	1.58091e-05	6.06709e-05	4.5e-06	4.56806e-05	0.000139883		0.000237616	4.18228e-05	0.00011302	-468.148
OTU00762_Claroideoglomus_unclassified	<0.001	Glomeromycota		9.78006e-05	0.000567622	0.000161508	0.000312678	0	0	1.06545e-05	0	3.95455e-06	9.04545e-06	1.8375e-06		0.000284902	3.64172e-06	0.000105918	-7723.29
OTU00411_Archaeosporaceae_sp	<0.001	Glomeromycota		0.000294305	0.000471871	3.72207e-05	0.000304961	3.07647e-06	2.32358e-05	1.19027e-05	4.91667e-06	0	0	2.24375e-06		0.000277089	6.4822e-06	0.000104885	-4174.62
OTU00704_Claroideoglomus_sp	<0.001	Glomeromycota		0.000303979	0.000171819	0.000111986	0.00047625	5.68824e-06	0	0	2.96667e-06	0	5.47273e-06	9.0525e-06		0.000266009	3.31145e-06	9.88377e-05	-7933
OTU00863_Glomus_aggregatum	<0.001	Glomeromycota		0.000340772	0.000108028	0.000129805	0.000470565	0	2.51818e-06	3.79091e-06	0	0	0	9.45875e-06		0.000262292	2.25255e-06	9.68125e-05	-11544.2
OTU00749_Claroideoglomeraceae_sp	<0.001	Glomeromycota		6.47181e-05	0.000502128	0.000195259	0.000250605	4.28824e-06	0	0	0	0	9.11918e-06	0		0.000253178	1.91535e-06	9.32834e-05	-13118.4
OTU00682_Diversisporaceae_sp	<0.001	Glomeromycota		0.000205048	0.000159382	0.00011197	0.000484846	9.93529e-06	6.59091e-06	0	0	3.24271e-05	9.42555e-06	5.60625e-06		0.000240312	9.14073e-06	9.32029e-05	-2529.02
OTU00515_Claroideoglomeraceae_sp	<0.001	Glomeromycota		0.000106527	0.000285011	0.000303877	0.000166323	1.62941e-06	0	1.29997e-05	0	0	1.99122e-05	1.30699e-05		0.000215434	6.8016e-06	8.26681e-05	-3067.41
OTU00873_Glomus_sp	<0.001	Glomeromycota		0.00028685	0.000203825	0.000138502	0.000162964	1.77647e-06	4.88182e-06	9.17273e-06	0	2.15699e-05	6.85455e-06	8e-06		0.000198035	7.46507e-06	7.67633e-05	-2552.83
OTU00623_Claroideoglomus_drummondii	<0.001	Glomeromycota		0.00010338	0.000150552	0.000256853	0.000184894	1.4374e-05	0	6.42727e-06	0	1.29629e-05	1.63545e-05	2.42863e-05		0.00017392	1.06293e-05	7.00078e-05	-1536.23
OTU00579_Claroideoglomeraceae_sp	<0.001	Glomeromycota		0.000116824	0.000125708	0.000158738	0.000211182	2.02338e-05	3.3e-06	3.79091e-06	1.54414e-05	7.61818e-06	4.38265e-05	3.81551e-05		0.000153113	1.89094e-05	6.77108e-05	-709.719
OTU01081_Glomeraceae_sp	<0.001	Glomeromycota		0.000177802	0.000145933	0.00011073	0.000237988	0	0	3.79091e-06	0	2.54545e-06	0	3.60625e-06		0.000168113	1.42037e-06	6.2036e-05	-11735.9
OTU00994_Dominikia_iranica	<0.001	Glomeromycota		0.000298648	8.17319e-05	8.23207e-05	0.000149129	1.69024e-05	0	0	0	0	0	0		0.000152957	2.41462e-06	5.71575e-05	-6234.63
OTU00972_Archaeosporaceae_sp	<0.001	Glomeromycota		4.20192e-05	5.459e-05	0.00016673	0.000294973	2e-06	0	0	4.91667e-06	0	1.75585e-05	7.725e-06		0.000139578	4.60002e-06	5.36829e-05	-2934.29
OTU01014_Funneliformis_unclassified	<0.001	Glomeromycota		0.000209166	9.32651e-05	8.19527e-05	0.000111047	5.64118e-06	1.52406e-05	0	0	2.6e-06	4.43636e-06	0		0.000123858	3.98831e-06	4.75772e-05	-3005.52
OTU01043_Claroideoglomus_sp	<0.001	Glomeromycota		6.09303e-05	0.000116391	5.12234e-05	0.00016089	0	0	8.44545e-06	0	3.9e-06	4.45455e-06	0		9.73586e-05	2.4e-06	3.69304e-05	-3956.61
OTU01439_Glomus_sp	<0.001	Glomeromycota		0.00011406	6.89429e-05	7.51973e-05	5.0814e-05	3.07647e-06	0	0	2.94059e-05	2.70909e-06	5.57273e-06	1.41125e-05		7.72535e-05	7.83953e-06	3.3081e-05	-885.435
OTU01234_Funneliformis_caledonium	<0.001	Glomeromycota		0.00010484	9.2832e-05	3.12242e-05	3.84044e-05	0	9.76891e-06	0	0	8.6e-06	8.88182e-06	5.31327e-05		6.68251e-05	1.14833e-05	3.16076e-05	-481.931
OTU01285_Diversisporaceae_sp	<0.001	Glomeromycota		4.00895e-05	5.68624e-05	0.00014507	5.53209e-05	1.10235e-05	1.18909e-05	0	2.94167e-06	7.91818e-06	7.61818e-06	0		7.43357e-05	5.91321e-06	3.07941e-05	-1157.11
OTU01391_Claroideoglomus_unclassified	<0.001	Glomeromycota		6.52513e-05	5.45657e-05	3.251e-05	8.45758e-05	2.71765e-06	0	2.17273e-06	0	5.72727e-06	3.01818e-06	9.575e-06		5.92257e-05	3.31583e-06	2.36467e-05	-1686.15
OTU01497_Funneliformis_sp	<0.001	Glomeromycota		1.99458e-05	1.55364e-05	5.29592e-05	0.000100381	5.25882e-06	2.51818e-06	0	5.925e-06	2.86364e-06	0	4.58125e-06		4.72057e-05	3.02098e-06	1.90881e-05	-1462.59
OTU00185_Chytridiomycota_unclassified	<0.01	Chytridiomycota		6.76729e-05	6.24545e-06	4.69632e-05	1.24647e-05	2.94912e-05	0	0	8.80158e-06	1.3416e-05	1.20727e-05	8.63719e-06		3.33366e-05	1.03455e-05	1.87059e-05	-222.231
OTU00289_Spizellomyces_dolichospermus	<0.01	Chytridiomycota		6.57893e-05	8.18182e-06	9.07175e-06	2.53695e-05	0	0	2.17273e-06	1.095e-05	2.70909e-06	0	0		2.71031e-05	2.26169e-06	1.12949e-05	-1098.36
OTU00808_Glomus_macrocarpum	<0.01	Glomeromycota		0.000171515	0.000213085	0.0001534	0.000517062	5.44118e-06	0	2.10179e-05	5.57311e-05	2.65894e-05	0	3.08125e-06		0.000263766	1.59801e-05	0.000106084	-1550.59
OTU00026_Thelonectria_olida	<0.05	Ascomycota		0.00409307	0.00341283	0.00298377	0.00320143	0.00215915	0.00145918	0.00320597	0.0012358	0.00570388	0.00254273	0.00282802		0.00342277	0.00273353	0.00298417	-25.2143
OTU00063_Emericellopsis_terricola	<0.05	Ascomycota		7.04662e-05	4.84427e-05	0.000687582	3.61989e-05	0.000107624	8.38079e-05	0.000137391	5.33347e-05	0.00042642	0.00037404	0.00028876		0.000210672	0.000210197	0.00021037	-0.226298
OTU00919_Talaromyces_unclassified	<0.05	Ascomycota		2.91442e-05	5.27378e-05	8.82833e-06	1.81404e-05	0	1.20633e-05	9.34545e-06	0	3.9e-06	9.92727e-06	1.099e-05		2.72127e-05	6.60371e-06	1.40979e-05	-312.082
OTU00724_Glomus_macrocarpum	<0.05	Glomeromycota		0.000194391	0.000284503	0.000159315	0.000720969	2.71765e-06	1.20633e-05	2.64937e-05	5.36337e-05	2.84568e-05	2.79702e-05	1.14866e-05		0.000339794	2.32603e-05	0.000138364	-1360.84
OTU00007_Bionectria_pseudochroleuca	>0.05	Ascomycota		0.0436297	0.0382843	0.0572359	0.0266786	0.0440334	0.0227887	0.0204773	0.025763	0.0245762	0.0225086	0.0450573		0.0414571	0.0293149	0.0337303	-41.4199
OTU00024_Scutellinia_sp	>0.05	Ascomycota		0.00905423	0.0112453	0.0138722	0.0197105	0.000657613	0.00068069	0.0148643	0.00943153	0.0230245	0.0195631	0.0202328		0.0134706	0.0126364	0.0129397	-6.60155
OTU00020_Plectosphaerella_cucumerina	>0.05	Ascomycota		0.00522756	0.00585583	0.018168	0.00479152	0.00468653	0.0166146	0.0057174	0.00885982	0.00813035	0.00713239	0.00817309		0.00851073	0.00847345	0.00848701	-0.439987
OTU00050_Gibberella_intricans	>0.05	Ascomycota		0.00497964	0.000227071	0.000752355	0.000146607	0.000341171	0.000218933	0.00394187	0.000195617	0.000327435	0.00021951	0.00103698		0.00152642	0.00089736	0.00112611	-70.101
OTU00038_Penicillium_unclassified	>0.05	Ascomycota		0.00149203	0.000675752	0.00109567	0.000830496	0.000351371	0.000462921	0.000378771	0.00186256	0.000664682	0.000339834	0.000909314		0.00102349	0.000709922	0.000823946	-44.169
OTU00066_Metarhizium_marquandii	>0.05	Ascomycota		0.000256116	0.00112188	0.000112327	8.65285e-05	0.000138336	0.000150369	0.000301935	0.000159678	0.000136884	0.000134225	0.000121141		0.000394213	0.000163224	0.00024722	-141.516
OTU00357_Ascomycota_unclassified	>0.05	Ascomycota		0.000185151	5.43475e-05	0.00100363	0.000328944	0.000135969	6.48269e-05	0.000161675	0.00012482	9.50038e-05	0.000162401	0.000185123		0.000393019	0.000132831	0.000227445	-195.879
OTU00045_Chaetosphaeriaceae_unclassified	>0.05	Ascomycota		0.000355085	0.000319147	0.000189873	0.000134551	0.000237182	0.000181548	0.000174599	0.000240854	0.00028356	0.000144483	0.000152711		0.000249664	0.000202134	0.000219418	-23.5143
OTU00153_Ascomycota_unclassified	>0.05	Ascomycota		0.000286058	8.16357e-05	0.000572798	0.000443755	9.6365e-05	2.75716e-05	6.21817e-05	0.000174277	9.48423e-05	0.000186848	0.000122056		0.000346062	0.000109163	0.000195308	-217.013
OTU00095_Talaromyces_flavus	>0.05	Ascomycota		0.000341868	8.32841e-05	0.000350488	0.000242684	8.31338e-05	0.000154887	6.92976e-05	0.000160601	0.000227658	0.000188082	0.000171621		0.000254581	0.000150754	0.00018851	-68.8714
OTU00154_Gliomastix_murorum	>0.05	Ascomycota		0.000125799	7.32254e-05	0.000116872	0.000180608	4.46607e-05	0.000220969	6.01193e-05	3.80266e-05	6.38099e-05	3.70955e-05	7.93544e-05		0.000124126	7.77194e-05	9.45946e-05	-59.7106
OTU00101_Chordomyces_antarcticus	>0.05	Ascomycota		0.000205738	5.10645e-05	3.43708e-05	6.3503e-05	9.50896e-05	7.89577e-05	0.000104558	5.98832e-05	4.52661e-05	6.03253e-05	7.70465e-05		8.8669e-05	7.44467e-05	7.96184e-05	-19.104
OTU00250_Trichoderma_hamatum	>0.05	Ascomycota		2.70218e-05	3.78182e-06	0.000102516	0.00029834	7.35126e-05	6.1988e-05	1.22442e-05	2.35751e-05	0.000215231	8.9e-06	4.17863e-05		0.000107915	6.24625e-05	7.89907e-05	-72.7675
OTU00060_Humicola_fuscoatra	>0.05	Ascomycota		0.000103997	4.48e-05	6.43937e-05	5.13646e-05	5.78501e-05	3.62818e-05	4.69111e-05	3.60032e-05	3.05068e-05	5.70185e-05	5.06908e-05		6.61389e-05	4.50375e-05	5.27107e-05	-46.8531
OTU00084_Lasiosphaeriaceae_unclassified	>0.05	Ascomycota		7.96291e-05	8.59701e-05	5.8839e-05	4.51719e-05	4.07174e-05	4.96264e-05	1.58909e-05	4.71907e-05	3.88975e-05	8.74727e-05	2.87363e-05		6.74025e-05	4.4076e-05	5.25584e-05	-52.9236
OTU00329_Paramyrothecium_unclassified	>0.05	Ascomycota		1.94075e-05	8.69132e-05	8.72581e-05	0.000239698	2.03959e-05	0	6.85455e-06	4.3568e-05	2.66225e-05	0	7.55e-06		0.000108319	1.49987e-05	4.89335e-05	-622.191
OTU00197_Fusarium_culmorum	>0.05	Ascomycota		0.000110598	1.40091e-05	2.24483e-05	4.8329e-05	4.86025e-05	1.43364e-05	3.06364e-06	1.59417e-05	5.99424e-05	1.80192e-05	2.97698e-05		4.88461e-05	2.70965e-05	3.50054e-05	-80.2672
OTU00278_Schizothecium_glutinans	>0.05	Ascomycota		4.23429e-05	0.000152946	0	3.22353e-06	4.55226e-05	5.38182e-06	2.32543e-05	2.23559e-05	1.84818e-05	2.22475e-05	5.8e-06		4.96281e-05	2.04348e-05	3.10506e-05	-142.86
OTU00662_Thelonectria_rubi	>0.05	Ascomycota		1.7198e-05	3.82727e-06	7.75082e-05	6.31259e-05	1.30053e-05	1.79225e-05	2.68977e-05	1.0325e-05	5.90708e-05	0	1.34852e-05		4.04148e-05	2.01009e-05	2.74878e-05	-101.06
OTU00249_Cercophora_sp	>0.05	Ascomycota		7.59764e-05	0	0	6.36688e-06	0	7.4e-06	6.65565e-05	8.86667e-06	0	0	0		2.05858e-05	1.18319e-05	1.50151e-05	-73.9862
OTU00312_Onygenaceae_unclassified	>0.05	Ascomycota		5.89152e-05	6.5e-06	6.59167e-06	1.37529e-05	6.76094e-06	9.18182e-06	0	1.605e-05	2.54545e-06	1.13091e-05	1.80049e-05		2.144e-05	9.12174e-06	1.36011e-05	-135.042
OTU00241_Sakaguchia_lamellibrachiae	>0.05	Basidiomycota		0.000359906	0.00155721	0.000229696	0.000744335	3.43974e-05	0.000137649	5.38702e-05	4.47967e-05	9.95748e-05	9.79096e-05	0.000612445		0.000722787	0.000154378	0.000361072	-368.194
OTU00083_Leucosporidium_intermedium	>0.05	Basidiomycota		0.00036255	1.60273e-05	5.86354e-05	0.000273877	0.000229587	4.89367e-05	7.76967e-05	0.000118844	0.000235485	0.000303793	0.000192377		0.000177772	0.000172388	0.000174346	-3.12319
OTU00065_Solicoccozyma_aeria	>0.05	Basidiomycota		0.00027027	0.000193238	6.3986e-05	0.000104223	0.000161108	9.51059e-05	6.14566e-05	6.68004e-05	0.000208307	8.46536e-05	0.000119199		0.000157929	0.000113804	0.00012985	-38.7727
OTU00150_Blastocladiomycota_sp	>0.05	Blastocladiomycota		1.00156e-05	0.000519353	1.03583e-05	4.67647e-06	1.74751e-05	0	1.9427e-05	2.96667e-06	5.40909e-06	2.53993e-05	6.5875e-06		0.000136101	1.10378e-05	5.65153e-05	-1133.04
a For each plant line the formation of arbuscules and nodules is indicated.
b Average relative abundance of the fungal OTUs in the roots of the different plant lines.
c FDR corrected P value from Wilcoxon's signed rank test comparing the relative abundance of the OTU between AMS+ and AMS- plant lines.
d Average relative abundance of the OTUs across all plant lines.
e Enrichment (positive numbers) or depletion (negative numbers) level of the fungal OTUs in the roots of AMS- plants in comparisson to AMS+ plants.
